# Supplementary material for: (S)-4-(2-Chloro­propan-2-yl)-1-(2,2,2-trichloro­eth­yl)cyclo­hexene
Source: Acta Crystallogr Sect E Struct Rep Online. 2011 Mar 23;67(Pt 4):o960. doi: 10.1107/S1600536811010257 (PMC3100074; doi:10.1107/S1600536811010257)
Supplement: Supplementary file 1 [file e-67-0o960-sup1.cif]

##############################################################################
###                                                                        ###
###        Electronic paper (Acta Crystallographica Section E)             ###
###                                                                        ###
##############################################################################
#                                                                            #
# This CIF contains the data in a paper accepted for publication in Acta     #
# Crystallographica Section E. It conforms to the requirements of Notes      #
# for Authors for Section E, and has been peer reviewed under the auspices   #
# of the IUCr Commission on Journals.                                        #
#                                                                            #
# Full details of the Crystallographic Information File format               #
# are given in the paper "The Crystallographic Information File (CIF):       #
# a New Standard Archive File for Crystallography" by S. R. Hall, F. H.      #
# Allen and I. D. Brown [Acta Cryst. (1991), A47, 655-685].                  #
#                                                                            #
# The current version of the core CIF dictionary is obtainable from          #
# ftp://ftp.iucr.org/pub/cif_core.dic. The current version number is 2.4.    #
#                                                                            #
# Software is freely available for graphical display of the structure(s) in  #
# this CIF.  For information consult the CIF home page http://www.iucr.org/  #
# cif/home.html                                                              #
#                                                                            #
# This file may be used for bona fide research purposes within the           #
# scientific community so long as proper attribution is given to the journal # 
# article from which it was obtained.                                        #
#                                                                            #
##############################################################################
                                             
data_global
_audit_creation_method     'ModiCIF v2.00'
_journal_date_recd_electronic     2011-03-14
_journal_date_accepted     2011-03-18
_journal_name_full     'Acta Crystallographica, Section E'
_journal_year     2011
_journal_volume     67
_journal_issue      4
_journal_page_first     o960
_journal_page_last     o960
_journal_paper_category     QO
_journal_coeditor_code     BG2395
_publ_contact_author
;
 Prof. Corrado Rizzoli
 Universit\'a degli Studi di Parma
 Dipartimento di Chimica Generale ed Inorganica
 Chimica Analitica, Chimica Fisica
 Viale G. P. Usberti 17/A
 I-43100 Parma
 Italy
;
_publ_contact_author_email     'corrado.rizzoli@unipr.it'
_publ_contact_author_fax     '[++39]521 905 556'
_publ_contact_author_phone     '[++39]521 905 449'
_publ_section_title
;
(<i>S</i>)-4-(2-Chloropropan-2-yl)-1-(2,2,2-trichloroethyl)cyclohexene
;
loop_
    _publ_author_name
    _publ_author_address
    'Brahim Boualy'
;    Equipe de Chimie de Coordination et Catalyse
     Facult\'e des Sciences-Semlalia
     BP 2390
     40001 Marrakech
     Morocco
;
    'Mohamed Anoir Harrad'
;    Equipe de Chimie de Coordination et Catalyse
     Facult\'e des Sciences-Semlalia
     BP 2390
     40001 Marrakech
     Morocco
;
    'Larbi El Firdoussi'
;    Equipe de Chimie de Coordination et Catalyse
     Facult\'e des Sciences-Semlalia
     BP 2390
     40001 Marrakech
     Morocco
;
    'Mustapha Ait Ali'
;    Equipe de Chimie de Coordination et Catalyse
     Facult\'e des Sciences-Semlalia
     BP 2390
     40001 Marrakech
     Morocco
;
    'Corrado Rizzoli'
;    Dipartimento di Chimica Generale ed Inorganica
     Chimica Analitica, Chimica Fisica
     Universit\'a degli Studi di Parma
     Viale G. P. Usberti 17/A
     I-43124 Parma
     Italy
;
data_I
_chemical_name_systematic
;
(<i>S</i>)-4-(2-Chloropropan-2-yl)-1-(2,2,2-trichloroethyl)cyclohexene
;
_chemical_name_common     ?
_chemical_formula_moiety     'C11 H16 Cl4'
_chemical_formula_sum     'C11 H16 Cl4'
_chemical_formula_iupac     'C11 H16 Cl4'
_chemical_formula_weight     290.04
_chemical_melting_point     ?
_symmetry_cell_setting     monoclinic
_symmetry_space_group_name_H-M     'P 21'
_symmetry_space_group_name_Hall     'P 2yb'
loop_
    _symmetry_equiv_pos_as_xyz
    'x,y,z'
    '-x,y+1/2,-z'
_cell_length_a     10.6558(7)
_cell_length_b     10.3017(6)
_cell_length_c     6.3119(3)
_cell_angle_alpha     90.00
_cell_angle_beta     91.251(5)
_cell_angle_gamma     90.00
_cell_volume     692.71(7)
_cell_formula_units_Z     2
_cell_measurement_reflns_used     48
_cell_measurement_theta_min     19.30
_cell_measurement_theta_max     31.42
_cell_measurement_temperature     294(2)
_exptl_crystal_description     'irregular block'
_exptl_crystal_colour     colourless
_exptl_crystal_size_max     0.21
_exptl_crystal_size_mid     0.09
_exptl_crystal_size_min     0.07
_exptl_crystal_density_diffrn     1.391
_exptl_crystal_density_meas     ?
_exptl_crystal_density_method     'not measured'
_exptl_crystal_F_000     300
_exptl_absorpt_coefficient_mu     7.495
_exptl_absorpt_correction_type     refdelf
_exptl_absorpt_process_details     '(<i>DIFABS</i>; Walker & Stuart, 1983)'
_exptl_absorpt_correction_T_min     0.456
_exptl_absorpt_correction_T_max     0.601
_exptl_special_details
;
;
_diffrn_ambient_temperature     294(2)
_diffrn_radiation_type     CuK\a
_diffrn_radiation_wavelength     1.54178
_diffrn_radiation_source     'fine-focus sealed tube'
_diffrn_radiation_monochromator     graphite
_diffrn_measurement_device     'Siemens AED'
_diffrn_measurement_method     '\q/2\q'
_diffrn_reflns_number     2764
_diffrn_reflns_av_R_equivalents     0.0384
_diffrn_reflns_av_sigmaI/netI     0.0170
_diffrn_reflns_theta_min     4.15
_diffrn_reflns_theta_max     67.98
_diffrn_reflns_theta_full     67.98
_diffrn_measured_fraction_theta_max     1.000
_diffrn_measured_fraction_theta_full     1.000
_diffrn_reflns_limit_h_min     -12
_diffrn_reflns_limit_h_max     12
_diffrn_reflns_limit_k_min     -12
_diffrn_reflns_limit_k_max     12
_diffrn_reflns_limit_l_min     -1
_diffrn_reflns_limit_l_max     7
_diffrn_standards_number     3
_diffrn_standards_interval_count     100
_diffrn_standards_interval_time     ?
_diffrn_standards_decay_%     0.02
_refine_special_details
;
Refinement of <i>F</i>^2^ against ALL reflections. The weighted <i>R</i>-factor
<i>wR</i> and goodness of fit <i>S</i> are based on <i>F</i>^2^, conventional
<i>R</i>-factors <i>R</i> are based on <i>F</i>, with <i>F</i> set to zero for
negative <i>F</i>^2^. The threshold expression of <i>F</i>^2^ >
\s(<i>F</i>^2^) is used only for calculating <i>R</i>-factors(gt) <i>etc</i>.
and is not relevant to the choice of reflections for refinement.
<i>R</i>-factors based on <i>F</i>^2^ are statistically about twice as large
as those based on <i>F</i>, and <i>R</i>- factors based on ALL data will be
even larger.
;
_reflns_number_total     2528
_reflns_number_gt     2206
_reflns_threshold_expression     I>2\s(I)
_refine_ls_structure_factor_coef     Fsqd
_refine_ls_matrix_type     full
_refine_ls_R_factor_all     0.0458
_refine_ls_R_factor_gt     0.0398
_refine_ls_wR_factor_gt     0.1198
_refine_ls_wR_factor_ref     0.1293
_refine_ls_goodness_of_fit_ref     1.156
_refine_ls_restrained_S_all     1.156
_refine_ls_number_reflns     2528
_refine_ls_number_parameters     136
_refine_ls_number_restraints     1
_refine_ls_hydrogen_treatment     constr
_refine_ls_weighting_scheme     calc
_refine_ls_weighting_details
                 'calc w=1/[\s^2^(Fo^2^)+(0.0811P)^2^] where P=(Fo^2^+2Fc^2^)/3'
_atom_sites_solution_hydrogens     geom
_atom_sites_solution_primary     direct
_atom_sites_solution_secondary     difmap
_refine_ls_shift/su_max     0.000
_refine_ls_shift/su_mean     0.000
_refine_diff_density_max     0.268
_refine_diff_density_min     -0.224
_refine_ls_extinction_method     none
_refine_ls_extinction_coef     ?
_refine_ls_abs_structure_details     'Flack (1983); 1188 Friedel pairs'
_refine_ls_abs_structure_Flack     -0.04(3)
loop_
    _atom_type_symbol
    _atom_type_description
    _atom_type_scat_dispersion_real
    _atom_type_scat_dispersion_imag
    _atom_type_scat_source
    'Cl' 'Cl' 0.3639 0.7018
                         'International Tables Vol C Tables 4.2.6.8 and 6.1.1.4'
    'C' 'C' 0.0181 0.0091
                         'International Tables Vol C Tables 4.2.6.8 and 6.1.1.4'
    'H' 'H' 0.0000 0.0000
                         'International Tables Vol C Tables 4.2.6.8 and 6.1.1.4'
_computing_data_collection     '<i>AED</i> (Belletti <i>et al.</i>, 1993)'
_computing_cell_refinement     '<i>AED</i> (Belletti <i>et al.</i>, 1993)'
_computing_data_reduction     '<i>AED</i> (Belletti <i>et al.</i>, 1993)'
_computing_structure_solution     '<i>SIR97</i> (Altomare <i>et al.</i>, 1999)'
_computing_structure_refinement     '<i>SHELXL97</i> (Sheldrick, 2008)'
_computing_molecular_graphics
;
<i>ORTEP-3 for Windows</i> (Farrugia, 1997) and <i>SCHAKAL97</i>
(Keller, 1997)
;
_computing_publication_material
;
<i>SHELXL97</i> (Sheldrick, 2008) and <i>PARST95</i> (Nardelli,
1995)
;
loop_
    _atom_site_type_symbol
    _atom_site_label
    _atom_site_fract_x
    _atom_site_fract_y
    _atom_site_fract_z
    _atom_site_U_iso_or_equiv
    _atom_site_adp_type
    _atom_site_calc_flag
    _atom_site_refinement_flags
    _atom_site_occupancy
    _atom_site_disorder_assembly
    _atom_site_disorder_group
    Cl Cl1 0.92140(14) 0.06856(10) -0.3180(2) 0.0976(4) Uani d . 1 . .
    Cl Cl2 1.15231(7) 0.20291(18) -0.23878(15) 0.0990(3) Uani d . 1 . .
    Cl Cl3 0.92735(12) 0.34740(9) -0.3247(2) 0.0954(4) Uani d . 1 . .
    Cl Cl4 0.46844(7) 0.21653(15) 0.60646(11) 0.0855(3) Uani d . 1 . .
    C C1 0.8287(2) 0.2091(4) 0.1030(4) 0.0667(6) Uani d . 1 . .
    C C2 0.7742(4) 0.1006(3) 0.1658(7) 0.0733(9) Uani d . 1 . .
    H H2 0.8213 0.0247 0.1630 0.088 Uiso calc R 1 . .
    C C3 0.6416(4) 0.0915(3) 0.2416(7) 0.0762(11) Uani d . 1 . .
    H H3A 0.6436 0.0713 0.3917 0.091 Uiso calc R 1 . .
    H H3B 0.5996 0.0205 0.1683 0.091 Uiso calc R 1 . .
    C C4 0.5658(2) 0.2149(4) 0.2064(4) 0.0630(5) Uani d . 1 . .
    H H4 0.5460 0.2189 0.0542 0.076 Uiso calc R 1 . .
    C C5 0.6483(4) 0.3326(4) 0.2565(7) 0.0766(11) Uani d . 1 . .
    H H5A 0.5994 0.4114 0.2382 0.092 Uiso calc R 1 . .
    H H5B 0.6776 0.3285 0.4029 0.092 Uiso calc R 1 . .
    C C6 0.7592(5) 0.3362(4) 0.1129(8) 0.0912(13) Uani d . 1 . .
    H H6A 0.8167 0.4032 0.1621 0.109 Uiso calc R 1 . .
    H H6B 0.7302 0.3596 -0.0288 0.109 Uiso calc R 1 . .
    C C7 0.9642(2) 0.2108(5) 0.0397(4) 0.0721(6) Uani d . 1 . .
    H H7A 1.0063 0.1370 0.1052 0.086 Uiso calc R 1 . .
    H H7B 1.0031 0.2887 0.0971 0.086 Uiso calc R 1 . .
    C C8 0.9870(2) 0.2066(5) -0.1959(4) 0.0696(6) Uani d . 1 . .
    C C9 0.4387(2) 0.2159(4) 0.3195(4) 0.0657(6) Uani d . 1 . .
    C C10 0.3606(4) 0.3349(4) 0.2697(7) 0.0826(11) Uani d . 1 . .
    H H10A 0.4088 0.4115 0.3014 0.124 Uiso calc R 1 . .
    H H10B 0.2866 0.3341 0.3539 0.124 Uiso calc R 1 . .
    H H10C 0.3367 0.3347 0.1222 0.124 Uiso calc R 1 . .
    C C11 0.3614(5) 0.0931(4) 0.2681(8) 0.0870(13) Uani d . 1 . .
    H H11A 0.4109 0.0175 0.3001 0.131 Uiso calc R 1 . .
    H H11B 0.3379 0.0929 0.1204 0.131 Uiso calc R 1 . .
    H H11C 0.2872 0.0924 0.3518 0.131 Uiso calc R 1 . .
loop_
    _atom_site_aniso_label
    _atom_site_aniso_U_11
    _atom_site_aniso_U_22
    _atom_site_aniso_U_33
    _atom_site_aniso_U_12
    _atom_site_aniso_U_13
    _atom_site_aniso_U_23
    Cl1 0.1090(9) 0.0869(6) 0.0972(9) -0.0153(6) 0.0089(8) -0.0282(6)
    Cl2 0.0705(4) 0.1114(7) 0.1159(6) 0.0073(6) 0.0184(4) 0.0098(8)
    Cl3 0.0994(8) 0.0875(7) 0.0998(8) 0.0092(6) 0.0124(7) 0.0294(6)
    Cl4 0.0896(5) 0.1015(6) 0.0658(4) -0.0017(7) 0.0100(3) -0.0054(6)
    C1 0.0785(14) 0.0560(12) 0.0656(13) 0.011(2) 0.0025(11) -0.002(2)
    C2 0.084(2) 0.0530(17) 0.083(2) 0.0111(15) 0.0145(18) 0.0110(15)
    C3 0.090(3) 0.0472(18) 0.092(3) 0.0030(16) 0.020(2) 0.0037(17)
    C4 0.0766(14) 0.0513(12) 0.0611(12) 0.0043(18) 0.0036(10) 0.0010(18)
    C5 0.079(2) 0.0523(17) 0.099(3) -0.0007(16) 0.013(2) -0.009(2)
    C6 0.091(2) 0.0473(15) 0.136(4) 0.0015(16) 0.028(3) 0.008(2)
    C7 0.0728(14) 0.0695(14) 0.0736(14) 0.000(2) -0.0061(11) 0.007(2)
    C8 0.0673(13) 0.0629(13) 0.0787(15) 0.0014(19) 0.0050(11) 0.005(2)
    C9 0.0712(14) 0.0567(13) 0.0691(13) -0.0005(18) -0.0036(10) -0.0042(19)
    C10 0.078(3) 0.071(2) 0.099(3) 0.0121(19) 0.002(2) 0.001(2)
    C11 0.089(3) 0.071(3) 0.100(4) -0.007(2) -0.001(3) -0.008(2)
loop_
    _geom_bond_atom_site_label_1
    _geom_bond_atom_site_label_2
    _geom_bond_site_symmetry_2
    _geom_bond_distance
    _geom_bond_publ_flag
    Cl1 C8 . 1.755(4) ?
    Cl2 C8 . 1.789(3) ?
    Cl3 C8 . 1.774(4) ?
    Cl4 C9 . 1.832(3) ?
    C1 C2 . 1.324(5) ?
    C1 C6 . 1.506(5) ?
    C1 C7 . 1.507(4) ?
    C2 C3 . 1.504(6) ?
    C2 H2 . 0.9300 ?
    C3 C4 . 1.520(5) ?
    C3 H3A . 0.9700 ?
    C3 H3B . 0.9700 ?
    C4 C5 . 1.526(5) ?
    C4 C9 . 1.545(4) ?
    C4 H4 . 0.9800 ?
    C5 C6 . 1.505(6) ?
    C5 H5A . 0.9700 ?
    C5 H5B . 0.9700 ?
    C6 H6A . 0.9700 ?
    C6 H6B . 0.9700 ?
    C7 C8 . 1.512(4) ?
    C7 H7A . 0.9700 ?
    C7 H7B . 0.9700 ?
    C9 C10 . 1.511(5) ?
    C9 C11 . 1.541(6) ?
    C10 H10A . 0.9600 ?
    C10 H10B . 0.9600 ?
    C10 H10C . 0.9600 ?
    C11 H11A . 0.9600 ?
    C11 H11B . 0.9600 ?
    C11 H11C . 0.9600 ?
loop_
    _geom_angle_atom_site_label_1
    _geom_angle_atom_site_label_2
    _geom_angle_atom_site_label_3
    _geom_angle_site_symmetry_1
    _geom_angle_site_symmetry_3
    _geom_angle
    _geom_angle_publ_flag
    C2 C1 C6 . . 120.1(3) ?
    C2 C1 C7 . . 121.2(4) ?
    C6 C1 C7 . . 118.5(4) ?
    C1 C2 C3 . . 124.7(3) ?
    C1 C2 H2 . . 117.7 ?
    C3 C2 H2 . . 117.7 ?
    C2 C3 C4 . . 113.6(3) ?
    C2 C3 H3A . . 108.8 ?
    C4 C3 H3A . . 108.8 ?
    C2 C3 H3B . . 108.8 ?
    C4 C3 H3B . . 108.8 ?
    H3A C3 H3B . . 107.7 ?
    C3 C4 C5 . . 109.4(2) ?
    C3 C4 C9 . . 114.0(3) ?
    C5 C4 C9 . . 113.9(3) ?
    C3 C4 H4 . . 106.3 ?
    C5 C4 H4 . . 106.3 ?
    C9 C4 H4 . . 106.3 ?
    C6 C5 C4 . . 110.5(3) ?
    C6 C5 H5A . . 109.5 ?
    C4 C5 H5A . . 109.5 ?
    C6 C5 H5B . . 109.5 ?
    C4 C5 H5B . . 109.5 ?
    H5A C5 H5B . . 108.1 ?
    C5 C6 C1 . . 113.4(3) ?
    C5 C6 H6A . . 108.9 ?
    C1 C6 H6A . . 108.9 ?
    C5 C6 H6B . . 108.9 ?
    C1 C6 H6B . . 108.9 ?
    H6A C6 H6B . . 107.7 ?
    C1 C7 C8 . . 115.8(2) ?
    C1 C7 H7A . . 108.3 ?
    C8 C7 H7A . . 108.3 ?
    C1 C7 H7B . . 108.3 ?
    C8 C7 H7B . . 108.3 ?
    H7A C7 H7B . . 107.4 ?
    C7 C8 Cl1 . . 112.6(3) ?
    C7 C8 Cl3 . . 111.3(3) ?
    Cl1 C8 Cl3 . . 109.02(15) ?
    C7 C8 Cl2 . . 109.21(18) ?
    Cl1 C8 Cl2 . . 107.5(2) ?
    Cl3 C8 Cl2 . . 107.0(2) ?
    C10 C9 C11 . . 109.4(2) ?
    C10 C9 C4 . . 113.2(3) ?
    C11 C9 C4 . . 111.5(3) ?
    C10 C9 Cl4 . . 106.6(2) ?
    C11 C9 Cl4 . . 106.9(3) ?
    C4 C9 Cl4 . . 108.81(17) ?
    C9 C10 H10A . . 109.5 ?
    C9 C10 H10B . . 109.5 ?
    H10A C10 H10B . . 109.5 ?
    C9 C10 H10C . . 109.5 ?
    H10A C10 H10C . . 109.5 ?
    H10B C10 H10C . . 109.5 ?
    C9 C11 H11A . . 109.5 ?
    C9 C11 H11B . . 109.5 ?
    H11A C11 H11B . . 109.5 ?
    C9 C11 H11C . . 109.5 ?
    H11A C11 H11C . . 109.5 ?
    H11B C11 H11C . . 109.5 ?
