# Supplementary material for: (S)-4-(2-Chloro­propan-2-yl)-1-(2,2,2-trichloro­eth­yl)cyclo­hexene
Source: Acta Crystallogr Sect E Struct Rep Online. 2011 Mar 23;67(Pt 4):o960. doi: 10.1107/S1600536811010257 (PMC3100074; doi:10.1107/S1600536811010257)
Supplement: Supplementary file 2 [file e-67-0o960-Isup2.hkl]

# 
# h,k,l, Fc-squared, Fo-squared, sigma(Fo-squared) and status flag 
# 
data_I
_shelx_title ' BOU4 - P21' 
_shelx_refln_list_code          4 
_shelx_F_calc_maximum       96.53 
_exptl_crystal_F_000       300.00 
_reflns_d_resolution_high  0.8315 
 
loop_ 
 _symmetry_equiv_pos_as_xyz 
 'x, y, z' 
 '-x, y+1/2, -z' 
 
_cell_length_a    10.6558 
_cell_length_b    10.3017 
_cell_length_c     6.3119 
_cell_angle_alpha  90.000 
_cell_angle_beta   91.251 
_cell_angle_gamma  90.000 
 
_shelx_F_squared_multiplier     1.000 
 
loop_ 
 _refln_index_h 
 _refln_index_k 
 _refln_index_l 
 _refln_F_squared_calc 
 _refln_F_squared_meas 
 _refln_F_squared_sigma 
 _refln_observed_status 
   0 -12   0        0.46        0.24      0.34 o 
   1 -12   0        0.60        0.59      0.25 o 
   2 -12   0       12.60       13.95      0.60 o 
   3 -12   0        8.66        9.64      0.49 o 
   1 -11   0        7.51        7.83      0.57 o 
   2 -11   0        6.09        6.27      0.64 o 
   3 -11   0       10.15       11.22      0.64 o 
   4 -11   0        5.04        5.50      0.45 o 
   5 -11   0        3.02        3.30      0.37 o 
   0 -10   0       56.74       63.14      2.21 o 
   1 -10   0       34.39       38.58      1.23 o 
   2 -10   0        1.77        1.74      0.41 o 
   3 -10   0       14.22       16.10      0.81 o 
   4 -10   0        4.33        3.99      0.49 o 
   5 -10   0       15.32       15.39      1.15 o 
   6 -10   0       19.98       22.01      0.85 o 
   7 -10   0       10.82       12.15      0.61 o 
   1  -9   0       10.34       11.33      0.74 o 
   2  -9   0        4.27        4.10      0.54 o 
   3  -9   0       12.21       12.65      0.74 o 
   4  -9   0        4.73        4.33      0.63 o 
   5  -9   0        0.51        0.64      0.32 o 
   6  -9   0       15.67       15.91      1.61 o 
   7  -9   0        3.56        3.63      0.45 o 
   8  -9   0        0.96        0.55      0.29 o 
   0  -8   0     1552.56     1726.39     10.75 o 
   1  -8   0       31.97       35.18      1.13 o 
   2  -8   0       46.75       51.68      1.38 o 
   3  -8   0        3.29        1.95      1.11 o 
   4  -8   0       19.20       19.12      1.13 o 
   5  -8   0        3.94        3.60      0.55 o 
   6  -8   0        0.44        0.63      0.36 o 
   7  -8   0        9.93       10.28      0.93 o 
   8  -8   0        0.30        0.00      0.33 o 
   9  -8   0        0.99        0.83      0.32 o 
   1  -7   0       48.64       54.04      1.28 o 
   2  -7   0      146.45      166.17      2.25 o 
   3  -7   0       74.15       80.46      4.20 o 
   4  -7   0      342.79      344.10     36.87 o 
   5  -7   0       98.94      102.54      6.81 o 
   6  -7   0       93.79       95.49      8.84 o 
   7  -7   0       10.04        9.12      0.67 o 
   8  -7   0        3.17        3.27      0.46 o 
   9  -7   0       18.66       19.77      1.46 o 
  10  -7   0        1.36        1.45      0.38 o 
   0  -6   0     2013.91     2236.25     10.19 o 
   1  -6   0       96.63      110.30      1.64 o 
   2  -6   0      510.37      565.40      7.35 o 
   3  -6   0      198.18      208.41     12.33 o 
   4  -6   0        0.91        0.87      0.29 o 
   5  -6   0        3.43        3.87      0.43 o 
   6  -6   0        4.35        4.09      0.59 o 
   7  -6   0       18.97       19.17      1.63 o 
   8  -6   0       22.76       25.22      1.55 o 
   9  -6   0        9.70       10.96      0.71 o 
  10  -6   0       14.98       17.02      0.79 o 
  11  -6   0        0.89        1.17      0.27 o 
   1  -5   0      343.32      389.89      4.84 o 
   2  -5   0      107.08      106.88     10.89 o 
   3  -5   0       82.60       85.11      8.29 o 
   4  -5   0       74.14       74.56      7.12 o 
   5  -5   0       42.62       43.56      4.01 o 
   6  -5   0      117.67      123.85      5.54 o 
   7  -5   0        3.37        4.26      0.48 o 
   8  -5   0       42.73       43.34      3.64 o 
   9  -5   0        7.96        9.07      0.64 o 
  10  -5   0        7.88        7.91      0.61 o 
  11  -5   0        3.18        3.36      0.41 o 
   0  -4   0      109.38      127.99      1.92 o 
   1  -4   0      480.34      547.46      7.02 o 
   2  -4   0      647.05      714.29     12.17 o 
   3  -4   0     2129.10     2182.20    162.86 o 
   4  -4   0      315.19      318.54     32.61 o 
   5  -4   0      172.09      175.94     18.00 o 
   6  -4   0      512.94      526.32     39.37 o 
   7  -4   0      852.40      917.97     36.45 o 
   8  -4   0        5.82        5.27      0.53 o 
   9  -4   0        0.77        0.28      0.33 o 
  10  -4   0        7.46        8.63      0.63 o 
  11  -4   0        3.12        3.07      0.45 o 
  12  -4   0        0.70        0.73      0.27 o 
   1  -3   0     1901.65     1998.69    112.11 o 
   2  -3   0     1223.90     1256.59    105.05 o 
   3  -3   0     1101.16     1109.61    108.80 o 
   4  -3   0       28.26       28.31      2.63 o 
   5  -3   0      151.54      150.87     15.58 o 
   6  -3   0      139.01      153.95      2.64 o 
   7  -3   0        9.34        8.71      0.63 o 
   8  -3   0       83.24       91.88      4.04 o 
   9  -3   0        3.13        3.41      0.45 o 
  10  -3   0       44.67       49.90      1.42 o 
  11  -3   0       21.30       24.05      0.96 o 
  12  -3   0       21.16       24.54      0.84 o 
   0  -2   0     9296.49    10408.67     11.54 o 
   1  -2   0      177.33      183.08     13.61 o 
   2  -2   0     1038.15     1016.16     89.14 o 
   3  -2   0     1531.23     1462.37     82.49 o 
   4  -2   0      110.23      110.92      9.93 o 
   5  -2   0       48.67       46.44      0.97 o 
   6  -2   0      415.45      420.92     40.71 o 
   7  -2   0      251.82      277.46      5.17 o 
   8  -2   0        3.83        4.08      0.49 o 
   9  -2   0        0.78        0.71      0.37 o 
  10  -2   0       45.61       52.24      1.46 o 
  11  -2   0        0.52        0.67      0.34 o 
  12  -2   0        0.19        0.09      0.29 o 
   1  -1   0      268.78      282.22     16.41 o 
   2  -1   0      925.00      922.67     87.17 o 
   3  -1   0       48.18       45.51      0.74 o 
   4  -1   0     2037.76     2000.26    161.91 o 
   5  -1   0      523.65      521.76     53.56 o 
   6  -1   0      823.93      863.23     62.78 o 
   7  -1   0      107.26      107.28      8.96 o 
   8  -1   0       15.45       16.76      0.78 o 
   9  -1   0      123.08      140.51      2.29 o 
  10  -1   0        6.02        6.84      0.60 o 
  11  -1   0        1.33        1.28      0.39 o 
  12  -1   0        8.38        9.82      0.59 o 
   1   0   0      348.02      359.64     24.68 o 
   2   0   0     2381.51     2347.55    149.66 o 
   3   0   0       57.60       64.49      0.80 o 
   4   0   0      376.47      422.11      2.37 o 
   5   0   0       21.01       18.33      0.61 o 
   6   0   0        1.51        0.48      0.26 o 
   7   0   0      109.06      116.84      4.09 o 
   8   0   0       24.57       23.53      0.93 o 
   9   0   0        5.80        6.48      0.55 o 
  10   0   0      109.89      125.88      2.22 o 
  11   0   0       12.18       14.48      0.76 o 
  12   0   0        3.68        4.22      0.44 o 
   1   1   0      264.73      301.29      2.71 o 
   2   1   0      921.80     1029.00      8.75 o 
   3   1   0       42.26       39.24      0.66 o 
   4   1   0     2062.02     2163.66     79.18 o 
   5   1   0      528.80      570.67      4.93 o 
   6   1   0      810.55      896.89      4.50 o 
   7   1   0      106.90       99.05      1.68 o 
   8   1   0       13.82       14.47      0.76 o 
   9   1   0      121.76      137.86      2.28 o 
  10   1   0        6.08        6.84      0.57 o 
  11   1   0        1.47        1.54      0.38 o 
  12   1   0        8.48        9.81      0.62 o 
   0   2   0     9317.62    10427.51     11.55 o 
   1   2   0      188.49      211.84      1.35 o 
   2   2   0     1015.96     1131.00      3.21 o 
   3   2   0     1509.45     1671.64      6.74 o 
   4   2   0      100.59      113.56      1.33 o 
   5   2   0       49.06       46.27      0.96 o 
   6   2   0      413.24      431.13     15.81 o 
   7   2   0      259.06      281.28      4.87 o 
   8   2   0        2.16        2.19      0.44 o 
   9   2   0        1.53        1.57      0.42 o 
  10   2   0       47.05       52.83      1.46 o 
  11   2   0        0.50        0.17      0.30 o 
  12   2   0        0.17        0.10      0.30 o 
   1   3   0     1905.66     2161.86     13.05 o 
   2   3   0     1234.85     1379.66      7.30 o 
   3   3   0     1097.91     1219.89      6.85 o 
   4   3   0       24.48       26.96      0.72 o 
   5   3   0      151.73      162.10      3.56 o 
   6   3   0      133.16      147.44      1.98 o 
   7   3   0        9.78        9.05      0.64 o 
   8   3   0       81.35       82.59      3.39 o 
   9   3   0        2.82        2.62      0.55 o 
  10   3   0       44.18       47.14      2.10 o 
  11   3   0       21.05       23.30      0.95 o 
  12   3   0       21.43       24.59      0.83 o 
   0   4   0      113.11      131.49      1.94 o 
   1   4   0      504.82      573.21      8.18 o 
   2   4   0      611.20      697.80      4.97 o 
   3   4   0     2137.04     2369.09      6.51 o 
   4   4   0      305.98      341.30      2.68 o 
   5   4   0      170.57      190.32      2.18 o 
   6   4   0      510.06      538.87     13.24 o 
   7   4   0      868.06      881.26      5.41 o 
   8   4   0        2.05        2.09      0.40 o 
   9   4   0        0.88        0.13      0.38 o 
  10   4   0        7.51        7.27      0.63 o 
  11   4   0        3.20        3.04      0.42 o 
  12   4   0        0.60        0.67      0.25 o 
   1   5   0      352.55      397.46      4.67 o 
   2   5   0      105.08      116.91      1.54 o 
   3   5   0       69.31       79.05      1.33 o 
   4   5   0       73.76       80.88      1.44 o 
   5   5   0       41.11       43.46      1.85 o 
   6   5   0      119.14      129.73      2.05 o 
   7   5   0        6.75        7.70      0.60 o 
   8   5   0       41.44       38.12      1.24 o 
   9   5   0        8.02        8.18      0.66 o 
  10   5   0        7.64        7.32      0.61 o 
  11   5   0        3.30        3.51      0.41 o 
   0   6   0     2017.68     2225.92     10.15 o 
   1   6   0       95.16      107.35      1.62 o 
   2   6   0      513.99      587.94      3.87 o 
   3   6   0      202.93      226.50      2.47 o 
   4   6   0        0.34        0.34      0.28 o 
   5   6   0        2.28        2.21      0.44 o 
   6   6   0        3.96        3.68      0.53 o 
   7   6   0       19.74       18.20      0.90 o 
   8   6   0       23.49       24.40      1.01 o 
   9   6   0        9.57       10.70      0.67 o 
  10   6   0       14.88       15.66      0.77 o 
  11   6   0        0.69        0.76      0.27 o 
   1   7   0       47.57       50.82      1.82 o 
   2   7   0      146.73      164.38      2.52 o 
   3   7   0       73.36       83.31      1.65 o 
   4   7   0      338.04      374.61      3.56 o 
   5   7   0      101.05      110.48      2.02 o 
   6   7   0       95.87      103.05      1.98 o 
   7   7   0       11.28       10.26      0.73 o 
   8   7   0        2.88        2.67      0.45 o 
   9   7   0       18.68       17.49      0.83 o 
  10   7   0        1.03        0.44      0.35 o 
   0   8   0     1578.01     1737.51     10.78 o 
   1   8   0       24.94       27.56      1.03 o 
   2   8   0       44.64       49.04      1.35 o 
   3   8   0        3.76        3.45      0.61 o 
   4   8   0       20.09       20.78      0.94 o 
   5   8   0        1.35        1.45      0.37 o 
   6   8   0        0.73        0.96      0.35 o 
   7   8   0        9.97        9.25      0.70 o 
   8   8   0        0.40        0.36      0.32 o 
   9   8   0        0.66        0.26      0.30 o 
   1   9   0        8.39        8.03      0.63 o 
   2   9   0        3.36        3.34      0.46 o 
   3   9   0       13.15       14.54      1.13 o 
   4   9   0        4.60        4.21      0.51 o 
   5   9   0        0.86        0.37      0.33 o 
   6   9   0       15.09       14.03      0.77 o 
   7   9   0        3.98        3.67      0.47 o 
   8   9   0        0.84        0.24      0.27 o 
   0  10   0       54.42       58.84      2.15 o 
   1  10   0       36.08       40.02      1.26 o 
   2  10   0        1.12        1.18      0.35 o 
   3  10   0       14.44       15.45      0.82 o 
   4  10   0        4.09        3.77      0.50 o 
   5  10   0       15.45       14.81      0.77 o 
   6  10   0       19.31       19.60      1.55 o 
   7  10   0       11.38       12.62      0.60 o 
   1  11   0        7.79        7.20      0.58 o 
   2  11   0        5.71        6.38      0.54 o 
   3  11   0        9.69       10.19      0.69 o 
   4  11   0        4.97        5.11      0.51 o 
   5  11   0        3.11        3.39      0.36 o 
   0  12   0        0.45        0.21      0.37 o 
   1  12   0        1.12        0.65      0.26 o 
   2  12   0       12.01       13.12      0.60 o 
   3  12   0        8.69        9.61      0.47 o 
  -2 -12   1        1.67        0.73      0.39 o 
  -1 -12   1        6.28        5.75      0.60 o 
   0 -12   1        1.57        0.92      0.37 o 
   1 -12   1        7.15        6.35      0.63 o 
   2 -12   1        7.46        6.89      0.63 o 
  -5 -11   1        0.24        0.38      0.33 o 
  -4 -11   1        1.13        0.68      0.40 o 
  -3 -11   1        5.40        5.95      0.75 o 
  -2 -11   1       13.65       13.21      0.98 o 
  -1 -11   1       14.83       13.43      1.00 o 
   0 -11   1        2.39        2.06      0.55 o 
   1 -11   1        1.27        1.25      0.55 o 
   2 -11   1        0.94        1.03      0.48 o 
   3 -11   1       17.90       16.35      1.07 o 
   4 -11   1        0.85        0.53      0.37 o 
   5 -11   1        8.89        8.13      0.71 o 
  -7 -10   1        1.74        2.04      0.41 o 
  -6 -10   1        0.28        0.81      0.46 o 
  -5 -10   1        0.14        0.01      0.44 o 
  -4 -10   1        0.84        1.32      0.53 o 
  -3 -10   1       10.57       11.70      1.06 o 
  -2 -10   1       24.56       24.87      1.37 o 
  -1 -10   1        1.25        1.46      0.58 o 
   0 -10   1        5.78        6.07      0.83 o 
   1 -10   1       98.16       95.92      2.67 o 
   2 -10   1       23.02       22.68      1.34 o 
   3 -10   1       30.10       28.12      1.52 o 
   4 -10   1        0.18        0.12      0.52 o 
   5 -10   1        7.87        8.27      0.86 o 
   6 -10   1        0.47        0.42      0.43 o 
   7 -10   1        0.33        1.02      0.33 o 
  -8  -9   1        1.38        0.85      0.41 o 
  -7  -9   1        1.75        1.97      0.55 o 
  -6  -9   1        5.97        6.43      0.79 o 
  -5  -9   1       33.06       30.23      1.56 o 
  -4  -9   1       33.95       31.08      1.59 o 
  -3  -9   1       32.08       34.68      1.69 o 
  -2  -9   1       16.91       15.67      1.18 o 
  -1  -9   1        4.64        4.63      0.71 o 
   0  -9   1       48.55       47.94      1.92 o 
   1  -9   1       58.07       54.58      2.05 o 
   2  -9   1        2.97        2.67      0.71 o 
   3  -9   1       20.14       18.30      1.32 o 
   4  -9   1        1.43        1.28      0.55 o 
   5  -9   1        0.83        1.77      0.58 o 
   6  -9   1        6.03        6.54      0.73 o 
   7  -9   1       29.25       30.36      1.42 o 
   8  -9   1        2.59        2.35      0.52 o 
  -9  -8   1       13.17       12.32      0.93 o 
  -8  -8   1        3.16        3.55      0.65 o 
  -7  -8   1        0.68        1.32      0.56 o 
  -6  -8   1       19.23       17.24      1.24 o 
  -5  -8   1       91.41       82.82      2.54 o 
  -4  -8   1      131.60      119.14      3.01 o 
  -3  -8   1       53.04       51.16      1.98 o 
  -2  -8   1       14.97       17.32      1.20 o 
  -1  -8   1        3.47        3.50      0.78 o 
   0  -8   1        8.39        7.95      0.98 o 
   1  -8   1       58.45       54.77      2.01 o 
   2  -8   1       98.73       89.92      2.56 o 
   3  -8   1       18.23       17.17      1.27 o 
   4  -8   1       57.57       57.09      2.13 o 
   5  -8   1       10.95       10.21      1.02 o 
   6  -8   1        0.17        0.70      0.48 o 
   7  -8   1       24.59       22.83      1.34 o 
   8  -8   1        8.35        8.24      0.87 o 
   9  -8   1        7.09        6.38      0.76 o 
 -10  -7   1        0.69        0.63      0.38 o 
  -9  -7   1       36.19       37.75      1.59 o 
  -8  -7   1        4.90        5.41      0.78 o 
  -7  -7   1       31.01       29.04      1.54 o 
  -6  -7   1        2.43        2.50      0.57 o 
  -5  -7   1      136.82      122.55      3.01 o 
  -4  -7   1       75.64       72.11      2.26 o 
  -3  -7   1       19.31       17.21      1.11 o 
  -2  -7   1      300.67      313.17      4.41 o 
  -1  -7   1      325.98      360.32      4.63 o 
   0  -7   1      223.17      229.80      3.69 o 
   1  -7   1      517.62      521.96      5.58 o 
   2  -7   1       29.66       29.09      1.39 o 
   3  -7   1       58.49       53.02      1.89 o 
   4  -7   1       68.01       61.81      2.10 o 
   5  -7   1       28.41       25.80      1.46 o 
   6  -7   1       11.58       11.50      1.06 o 
   7  -7   1        4.47        4.11      0.78 o 
   8  -7   1        1.78        1.93      0.56 o 
   9  -7   1        0.23        0.00      0.70 o 
  10  -7   1        1.40        0.67      0.38 o 
 -11  -6   1        0.39        0.08      0.30 o 
 -10  -6   1        1.27        0.64      0.50 o 
  -9  -6   1       25.01       27.63      1.42 o 
  -8  -6   1        7.62        7.34      0.89 o 
  -7  -6   1        4.94        5.51      0.81 o 
  -6  -6   1      123.08      127.78      3.04 o 
  -5  -6   1      220.48      226.67      3.86 o 
  -4  -6   1      165.69      171.84      3.24 o 
  -3  -6   1       53.05       50.16      1.70 o 
  -2  -6   1       37.07       41.82      1.51 o 
  -1  -6   1       40.66       47.11      1.58 o 
   0  -6   1       19.19       17.75      1.00 o 
   1  -6   1      185.84      203.47      3.18 o 
   2  -6   1       68.99       62.57      1.85 o 
   3  -6   1        8.32        7.79      0.73 o 
   4  -6   1      334.49      325.28      4.45 o 
   5  -6   1       31.56       31.21      1.56 o 
   6  -6   1       39.62       35.78      1.69 o 
   7  -6   1       43.40       43.75      1.87 o 
   8  -6   1       12.10       13.81      1.12 o 
   9  -6   1        7.73        8.30      1.01 o 
  10  -6   1        0.46        0.00      0.43 o 
  11  -6   1        0.67        0.54      0.36 o 
 -11  -5   1        2.26        1.97      0.73 o 
 -10  -5   1        5.61        5.50      0.85 o 
  -9  -5   1        3.65        3.98      0.74 o 
  -8  -5   1       93.86       88.43      2.66 o 
  -7  -5   1       89.74       89.21      2.60 o 
  -6  -5   1      389.92      358.41      4.85 o 
  -5  -5   1       28.51       31.88      1.42 o 
  -4  -5   1        8.36        8.58      0.75 o 
  -3  -5   1      261.94      265.96      3.51 o 
  -2  -5   1      113.80      129.53      2.37 o 
  -1  -5   1      102.58      114.01      2.14 o 
   0  -5   1      521.28      542.26      4.58 o 
   1  -5   1       13.98       12.97      0.78 o 
   2  -5   1       61.97       69.83      1.76 o 
   3  -5   1      363.08      400.30      4.32 o 
   4  -5   1        7.69        6.88      0.70 o 
   5  -5   1      111.66      102.23      2.48 o 
   6  -5   1      130.18      117.56      2.85 o 
   7  -5   1       31.39       32.09      1.65 o 
   8  -5   1       37.13       33.85      1.99 o 
   9  -5   1        1.58        1.73      0.63 o 
  10  -5   1       24.49       25.69      1.46 o 
  11  -5   1        1.13        1.07      0.42 o 
 -12  -4   1       15.51       17.64      0.94 o 
 -11  -4   1       12.28       11.76      1.00 o 
 -10  -4   1       59.43       61.44      2.23 o 
  -9  -4   1        6.86        7.50      0.96 o 
  -8  -4   1       21.23       21.42      1.37 o 
  -7  -4   1       52.85       48.96      1.88 o 
  -6  -4   1       30.37       33.51      1.51 o 
  -5  -4   1        1.75        1.55      0.63 o 
  -4  -4   1      305.92      302.02      3.64 o 
  -3  -4   1      586.39      641.43      4.95 o 
  -2  -4   1      796.25      882.91      5.46 o 
  -1  -4   1      131.37      185.69      2.77 o 
   0  -4   1       95.25      108.44      1.84 o 
   1  -4   1     3275.15     3587.16     10.55 o 
   2  -4   1     1342.31     1431.67      6.98 o 
   3  -4   1     2294.87     2191.54      9.16 o 
   4  -4   1       69.15       64.97      1.73 o 
   5  -4   1        4.58        4.07      0.64 o 
   6  -4   1       71.40       65.26      2.08 o 
   7  -4   1       12.32       11.61      1.20 o 
   8  -4   1       12.91       11.51      1.23 o 
   9  -4   1       16.08       16.67      1.24 o 
  10  -4   1       33.92       32.64      2.13 o 
  11  -4   1        6.61        7.52      0.95 o 
 -12  -3   1        0.72        1.10      0.47 o 
 -11  -3   1        1.92        2.06      0.55 o 
 -10  -3   1        2.10        0.00      1.04 o 
  -9  -3   1        2.48        2.30      0.78 o 
  -8  -3   1      342.68      363.62      5.16 o 
  -7  -3   1       20.78       28.62      1.50 o 
  -6  -3   1     1101.21     1067.02      7.57 o 
  -5  -3   1        7.32        9.40      0.77 o 
  -4  -3   1       33.39       36.79      1.23 o 
  -3  -3   1     1431.02     1420.91      6.66 o 
  -2  -3   1     1036.80     1140.35      5.51 o 
  -1  -3   1     1634.47     1785.91      6.51 o 
   0  -3   1      319.71      350.06      2.84 o 
   1  -3   1      417.14      458.85      3.33 o 
   2  -3   1      324.78      319.65      2.96 o 
   3  -3   1      522.97      556.85      4.21 o 
   4  -3   1        1.64        2.18      0.39 o 
   5  -3   1      698.32      626.28      5.35 o 
   6  -3   1      582.73      541.68      5.51 o 
   7  -3   1      324.75      321.52      4.55 o 
   8  -3   1      114.61      103.69      4.27 o 
   9  -3   1        1.10        1.28      0.50 o 
  10  -3   1       36.21       40.40      1.77 o 
  11  -3   1        0.05        0.00      0.46 o 
  12  -3   1        0.66        1.19      0.37 o 
 -12  -2   1       19.97       22.29      1.22 o 
 -11  -2   1        3.76        3.54      1.07 o 
 -10  -2   1       18.60       20.10      1.37 o 
  -9  -2   1       51.94       48.73      1.97 o 
  -8  -2   1       20.87       21.03      1.26 o 
  -7  -2   1       52.28       59.11      1.96 o 
  -6  -2   1      131.72      142.70      2.68 o 
  -5  -2   1      236.98      240.97      3.14 o 
  -4  -2   1      106.10      109.32      1.92 o 
  -3  -2   1       13.33       14.70      0.70 o 
  -2  -2   1     1113.51     1142.70      4.92 o 
  -1  -2   1       48.10       88.04      1.66 o 
   0  -2   1        5.66        5.40      0.44 o 
   1  -2   1     4707.01     4880.72      9.36 o 
   2  -2   1      281.98      265.81      2.41 o 
   3  -2   1     1052.56      938.32      5.01 o 
   4  -2   1      457.90      413.67      3.74 o 
   5  -2   1       32.94       31.01      1.21 o 
   6  -2   1       79.94       73.92      2.00 o 
   7  -2   1       94.73       86.95      2.42 o 
   8  -2   1        2.47        2.44      1.14 o 
   9  -2   1        3.37        0.00      1.26 o 
  10  -2   1       11.57       10.91      1.57 o 
  11  -2   1       12.65       14.25      1.09 o 
  12  -2   1        5.35        4.82      1.09 o 
 -12  -1   1        2.94        2.79      0.74 o 
 -11  -1   1        9.16       10.06      0.96 o 
 -10  -1   1        1.66        1.77      0.56 o 
  -9  -1   1      201.79      185.79      3.73 o 
  -8  -1   1        0.96        0.95      0.67 o 
  -7  -1   1       29.83       40.41      1.72 o 
  -6  -1   1       99.41       88.67      2.08 o 
  -5  -1   1     1304.34     1285.88      6.99 o 
  -4  -1   1      704.95      661.52      4.46 o 
  -3  -1   1     1182.98     1065.65      4.95 o 
  -2  -1   1     2630.00     2434.23      6.52 o 
  -1  -1   1     2384.96     2608.22      5.96 o 
   0  -1   1      229.71      250.13      1.77 o 
   1  -1   1     6737.49     6901.45      9.75 o 
   2  -1   1      378.16      340.24      2.48 o 
   3  -1   1     1008.58      928.43      4.71 o 
   4  -1   1      514.25      464.84      3.79 o 
   5  -1   1       80.84       75.25      2.80 o 
   6  -1   1        6.69        6.47      3.86 o 
   7  -1   1      196.09      193.53      3.41 o 
   8  -1   1        5.58        4.79      0.73 o 
   9  -1   1        0.06        0.00      1.32 o 
  10  -1   1        0.23        0.13      0.64 o 
  11  -1   1        1.84        0.70      0.77 o 
  12  -1   1        3.51        3.99      0.61 o 
 -12   0   1        9.92       10.04      0.91 o 
 -11   0   1        2.72        2.66      1.43 o 
 -10   0   1        6.14        5.19      1.09 o 
  -9   0   1      175.52      161.68      4.04 o 
  -8   0   1        9.36        0.00      2.06 o 
  -7   0   1        7.01        0.00      3.08 o 
  -6   0   1      547.74      497.19      4.89 o 
  -5   0   1     2389.95     2176.69      8.95 o 
  -4   0   1     4378.41     3995.38     10.95 o 
  -3   0   1     2013.75     1814.72      6.33 o 
  -2   0   1      612.18      550.73      3.00 o 
  -1   0   1        0.01       65.41      0.93 o 
   0   0   1      164.56      152.51      1.33 o 
   1   0   1     2302.08     2139.11      5.29 o 
   2   0   1     2065.24     1911.18      5.81 o 
   3   0   1      664.02      594.17      3.95 o 
   4   0   1     2627.16     2423.24     10.61 o 
   5   0   1        0.31        0.00      3.03 o 
   6   0   1       54.18       48.05     11.38 o 
   7   0   1      340.43      312.74      4.28 o 
   8   0   1      120.50      108.24      2.77 o 
   9   0   1      120.96      111.03      4.60 o 
  10   0   1        5.43        5.79      0.94 o 
  11   0   1        6.66        7.09      0.91 o 
  12   0   1        3.40        3.12      0.96 o 
 -12   1   1        2.71        2.50      0.69 o 
 -11   1   1        9.02        9.61      0.99 o 
 -10   1   1        1.36        1.50      0.50 o 
  -9   1   1      202.82      187.49      3.76 o 
  -8   1   1        0.82        0.00      0.72 o 
  -7   1   1       29.65        0.00      2.41 o 
  -6   1   1      100.46       89.76      2.09 o 
  -5   1   1     1311.66     1213.85      6.79 o 
  -4   1   1      686.07      627.68      4.37 o 
  -3   1   1     1183.52     1088.03      5.09 o 
  -2   1   1     2622.83     2425.60      6.65 o 
  -1   1   1     2381.43     2166.86      5.48 o 
   0   1   1      205.77      223.47      1.68 o 
   1   1   1     6768.66     6887.73      9.74 o 
   2   1   1      375.09      361.62      2.56 o 
   3   1   1     1033.39      939.16      4.71 o 
   4   1   1      507.93      501.66      4.02 o 
   5   1   1       74.59      107.48      2.40 o 
   6   1   1        9.29       11.88      0.86 o 
   7   1   1      196.09      179.95      3.31 o 
   8   1   1        6.88        6.10      0.87 o 
   9   1   1        0.03        0.00      1.59 o 
  10   1   1        0.15        0.00      0.63 o 
  11   1   1        1.52        1.47      0.79 o 
  12   1   1        3.44        3.23      0.69 o 
 -12   2   1       20.25       21.97      1.20 o 
 -11   2   1        4.17        3.93      1.06 o 
 -10   2   1       17.85       16.46      1.23 o 
  -9   2   1       52.99       49.04      2.06 o 
  -8   2   1       21.01       19.46      1.26 o 
  -7   2   1       51.16       47.04      2.00 o 
  -6   2   1      130.43      122.82      2.50 o 
  -5   2   1      234.42      214.38      2.96 o 
  -4   2   1      107.14       98.21      1.85 o 
  -3   2   1       13.26       13.24      0.71 o 
  -2   2   1     1126.21     1031.99      4.73 o 
  -1   2   1       43.83       43.14      0.94 o 
   0   2   1        8.86        8.88      0.48 o 
   1   2   1     4692.13     4683.61      9.17 o 
   2   2   1      285.74      290.27      2.52 o 
   3   2   1     1056.56      985.34      5.13 o 
   4   2   1      435.43      393.16      3.64 o 
   5   2   1       32.25       38.08      1.30 o 
   6   2   1       90.69       90.86      2.21 o 
   7   2   1       97.30       90.12      2.45 o 
   8   2   1        3.17        3.04      0.99 o 
   9   2   1        3.26        0.02      1.31 o 
  10   2   1       12.00       11.35      1.57 o 
  11   2   1       13.19       14.72      1.13 o 
  12   2   1        5.24        4.75      1.16 o 
 -12   3   1        0.64        1.16      0.44 o 
 -11   3   1        1.86        1.70      0.78 o 
 -10   3   1        1.89        2.00      0.85 o 
  -9   3   1        2.83        2.61      0.66 o 
  -8   3   1      343.45      338.77      5.31 o 
  -7   3   1        7.92        0.00      1.37 o 
  -6   3   1     1103.91     1004.07      7.43 o 
  -5   3   1        6.26        7.31      0.70 o 
  -4   3   1       36.99       34.28      1.18 o 
  -3   3   1     1438.06     1312.51      6.46 o 
  -2   3   1     1059.75      951.96      5.05 o 
  -1   3   1     1636.43     1611.56      6.19 o 
   0   3   1      320.23      350.13      2.84 o 
   1   3   1      415.01      463.88      3.36 o 
   2   3   1      334.26      337.93      3.04 o 
   3   3   1      507.01      554.16      4.20 o 
   4   3   1        3.12        4.57      0.51 o 
   5   3   1      714.44      644.98      5.45 o 
   6   3   1      581.73      539.36      5.52 o 
   7   3   1      312.25      281.24      4.27 o 
   8   3   1      121.02      132.27      3.38 o 
   9   3   1        1.13        1.32      0.50 o 
  10   3   1       35.28       31.89      1.68 o 
  11   3   1        0.05        0.00      0.50 o 
  12   3   1        0.81        0.93      0.43 o 
 -12   4   1       15.45       15.81      0.94 o 
 -11   4   1       12.39       11.74      1.10 o 
 -10   4   1       59.49       53.58      2.10 o 
  -9   4   1        7.29        6.89      0.92 o 
  -8   4   1       22.73       21.37      1.46 o 
  -7   4   1       51.93       47.93      1.89 o 
  -6   4   1       31.47       30.32      1.41 o 
  -5   4   1        2.95        2.43      0.60 o 
  -4   4   1      314.65      288.80      3.58 o 
  -3   4   1      598.26      536.83      4.55 o 
  -2   4   1      768.95      724.67      4.95 o 
  -1   4   1      119.35      128.51      2.04 o 
   0   4   1       97.69      110.63      1.85 o 
   1   4   1     3258.47     3571.51     10.53 o 
   2   4   1     1358.14     1473.21      7.08 o 
   3   4   1     2313.53     2295.60      9.39 o 
   4   4   1       66.90       62.80      1.72 o 
   5   4   1        5.25        4.57      0.63 o 
   6   4   1       71.65       65.51      2.07 o 
   7   4   1       11.71       12.65      1.10 o 
   8   4   1       11.97       11.95      1.07 o 
   9   4   1       15.79       14.61      1.15 o 
  10   4   1       34.24       30.92      2.00 o 
  11   4   1        6.59        6.94      0.92 o 
 -11   5   1        2.00        0.99      0.41 o 
 -10   5   1        6.06        6.31      0.90 o 
  -9   5   1        3.08        2.85      0.86 o 
  -8   5   1       94.05       88.56      2.75 o 
  -7   5   1       78.70       78.12      2.44 o 
  -6   5   1      395.47      360.14      4.89 o 
  -5   5   1       29.02       26.72      1.35 o 
  -4   5   1        8.14        7.51      0.75 o 
  -3   5   1      273.25      248.08      3.41 o 
  -2   5   1      120.92      134.98      2.40 o 
  -1   5   1       97.15      106.40      2.08 o 
   0   5   1      522.17      544.12      4.60 o 
   1   5   1       17.65       21.12      0.96 o 
   2   5   1       62.48       71.57      1.78 o 
   3   5   1      351.58      390.73      4.26 o 
   4   5   1        7.94        7.07      0.71 o 
   5   5   1      107.89       98.11      2.46 o 
   6   5   1      133.40      124.30      2.95 o 
   7   5   1       29.51       31.55      1.66 o 
   8   5   1       38.11       34.42      1.71 o 
   9   5   1        1.08        1.19      0.48 o 
  10   5   1       24.71       22.46      1.38 o 
  11   5   1        0.95        0.64      0.43 o 
 -11   6   1        0.56        0.17      0.30 o 
 -10   6   1        1.18        0.61      0.46 o 
  -9   6   1       25.13       22.91      1.38 o 
  -8   6   1        8.01        7.71      0.96 o 
  -7   6   1        5.01        4.50      0.90 o 
  -6   6   1      124.60      116.17      2.92 o 
  -5   6   1      223.51      202.18      3.66 o 
  -4   6   1      164.18      148.82      3.05 o 
  -3   6   1       51.79       47.03      1.66 o 
  -2   6   1       34.90       36.05      1.41 o 
  -1   6   1       36.39       39.01      1.45 o 
   0   6   1       24.13       22.36      1.11 o 
   1   6   1      185.10      202.99      3.18 o 
   2   6   1       68.34       62.81      1.83 o 
   3   6   1        7.53        7.68      0.78 o 
   4   6   1      342.69      349.94      4.64 o 
   5   6   1       31.95       33.80      1.61 o 
   6   6   1       35.60       33.23      1.63 o 
   7   6   1       42.32       41.96      1.81 o 
   8   6   1       12.01       11.25      1.05 o 
   9   6   1        7.45        8.02      0.90 o 
  10   6   1        0.25        0.11      0.39 o 
  11   6   1        0.61        0.49      0.33 o 
 -10   7   1        0.27        0.26      0.38 o 
  -9   7   1       36.97       41.43      1.65 o 
  -8   7   1        4.86        5.39      0.74 o 
  -7   7   1       31.15       29.08      1.55 o 
  -6   7   1        2.61        2.13      0.65 o 
  -5   7   1      138.74      125.58      3.03 o 
  -4   7   1       71.92       65.15      2.16 o 
  -3   7   1       19.52       17.27      1.19 o 
  -2   7   1      300.26      278.19      4.14 o 
  -1   7   1      333.03      348.67      4.57 o 
   0   7   1      193.68      210.90      3.56 o 
   1   7   1      532.23      580.38      5.87 o 
   2   7   1       29.09       36.33      1.62 o 
   3   7   1       55.47       50.01      1.83 o 
   4   7   1       68.07       61.49      2.13 o 
   5   7   1       31.51       28.46      1.59 o 
   6   7   1       10.53       10.38      1.00 o 
   7   7   1        4.05        4.45      0.76 o 
   8   7   1        2.45        2.57      0.60 o 
   9   7   1        0.13        0.75      0.68 o 
  10   7   1        1.20        0.95      0.35 o 
  -9   8   1       13.14       13.20      0.99 o 
  -8   8   1        2.39        2.26      0.69 o 
  -7   8   1        0.74        0.00      0.56 o 
  -6   8   1       17.86       16.60      1.19 o 
  -5   8   1       90.87       83.37      2.56 o 
  -4   8   1      134.65      123.57      3.04 o 
  -3   8   1       54.59       49.38      1.93 o 
  -2   8   1       16.09       14.56      1.12 o 
  -1   8   1        4.37        4.52      0.73 o 
   0   8   1        7.72        7.17      0.89 o 
   1   8   1       55.91       51.59      1.97 o 
   2   8   1       97.93       97.00      2.66 o 
   3   8   1       19.99       21.90      1.39 o 
   4   8   1       58.27       59.63      2.17 o 
   5   8   1        9.74        9.81      0.98 o 
   6   8   1        0.09        0.90      0.55 o 
   7   8   1       23.96       22.01      1.33 o 
   8   8   1        8.09        7.32      0.84 o 
   9   8   1        7.25        6.67      0.93 o 
  -8   9   1        1.37        1.22      0.50 o 
  -7   9   1        2.20        2.00      0.81 o 
  -6   9   1        6.43        5.78      0.76 o 
  -5   9   1       33.92       31.20      1.61 o 
  -4   9   1       30.50       28.07      1.57 o 
  -3   9   1       32.13       28.43      1.55 o 
  -2   9   1       16.35       15.13      1.17 o 
  -1   9   1        5.92        5.31      0.90 o 
   0   9   1       43.46       44.06      1.84 o 
   1   9   1       60.36       56.79      2.09 o 
   2   9   1        2.10        2.39      0.60 o 
   3   9   1       21.19       23.50      1.45 o 
   4   9   1        1.41        1.59      0.58 o 
   5   9   1        0.78        2.14      0.63 o 
   6   9   1        6.57        7.10      0.76 o 
   7   9   1       29.50       27.07      1.33 o 
   8   9   1        2.96        2.76      0.61 o 
  -7  10   1        1.67        1.93      0.40 o 
  -6  10   1        0.33        0.35      0.47 o 
  -5  10   1        0.41        0.33      0.46 o 
  -4  10   1        0.66        0.83      0.53 o 
  -3  10   1       10.36        9.65      0.96 o 
  -2  10   1       25.74       23.66      1.44 o 
  -1  10   1        1.23        1.40      0.60 o 
   0  10   1        6.58        7.20      0.85 o 
   1  10   1       99.08       97.18      2.72 o 
   2  10   1       23.05       25.61      1.39 o 
   3  10   1       29.44       31.73      1.56 o 
   4  10   1        0.11        0.85      0.46 o 
   5  10   1        7.77        8.29      0.83 o 
   6  10   1        0.76        0.00      0.47 o 
   7  10   1        0.35        0.81      0.35 o 
  -5  11   1        0.21        1.19      0.43 o 
  -4  11   1        0.96        0.76      0.42 o 
  -3  11   1        5.52        5.21      0.65 o 
  -2  11   1       14.96       13.64      1.04 o 
  -1  11   1       14.58       13.22      1.03 o 
   0  11   1        2.44        2.20      0.61 o 
   1  11   1        1.22        1.36      0.56 o 
   2  11   1        1.15        1.41      0.45 o 
   3  11   1       17.42       15.83      1.03 o 
   4  11   1        0.76        0.42      0.41 o 
   5  11   1        9.37        8.77      0.72 o 
  -2  12   1        1.38        1.54      0.35 o 
  -1  12   1        6.00        5.49      0.61 o 
   0  12   1        1.56        1.49      0.42 o 
   1  12   1        6.51        5.82      0.63 o 
   2  12   1        8.11        7.51      0.70 o 
  -4 -11   2        4.62        4.17      0.62 o 
  -3 -11   2        0.88        1.95      0.54 o 
  -2 -11   2        3.82        3.34      0.60 o 
  -1 -11   2        3.38        3.25      0.70 o 
   0 -11   2        3.36        3.28      0.63 o 
   1 -11   2       25.88       24.30      1.24 o 
   2 -11   2       12.23       11.65      0.91 o 
   3 -11   2       13.52       13.37      0.90 o 
   4 -11   2        1.19        1.32      0.34 o 
  -6 -10   2        5.41        4.90      0.63 o 
  -5 -10   2        1.22        0.61      0.47 o 
  -4 -10   2       13.69       14.19      1.02 o 
  -3 -10   2       12.04       11.31      0.99 o 
  -2 -10   2        9.51        9.46      0.90 o 
  -1 -10   2        9.32        8.76      0.94 o 
   0 -10   2        0.18        0.00      0.47 o 
   1 -10   2       23.69       22.80      1.31 o 
   2 -10   2        2.53        2.43      0.64 o 
   3 -10   2        2.26        0.85      0.51 o 
   4 -10   2        7.02        6.53      0.75 o 
   5 -10   2       17.30       17.64      1.11 o 
   6 -10   2        4.19        4.77      0.60 o 
  -8  -9   2        2.78        2.99      0.48 o 
  -7  -9   2        1.42        1.47      0.44 o 
  -6  -9   2        0.78        0.61      0.42 o 
  -5  -9   2        2.98        2.74      1.07 o 
  -4  -9   2       12.44       12.68      1.05 o 
  -3  -9   2        7.10        7.76      0.84 o 
  -2  -9   2       25.47       28.36      1.50 o 
  -1  -9   2        2.06        1.78      0.70 o 
   0  -9   2       39.52       38.55      1.77 o 
   1  -9   2        6.66        6.00      0.87 o 
   2  -9   2       20.03       19.37      1.31 o 
   3  -9   2       34.70       32.79      1.63 o 
   4  -9   2        1.04        0.66      0.49 o 
   5  -9   2        0.59        0.25      0.44 o 
   6  -9   2        1.80        1.79      0.48 o 
   7  -9   2        4.81        4.65      0.62 o 
   8  -9   2        2.63        2.56      0.47 o 
  -9  -8   2        2.16        1.91      0.39 o 
  -8  -8   2        0.39        0.02      0.43 o 
  -7  -8   2       13.87       12.59      1.05 o 
  -6  -8   2       16.80       18.60      1.23 o 
  -5  -8   2        9.61        8.82      0.98 o 
  -4  -8   2       13.69       12.26      1.19 o 
  -3  -8   2       33.24       35.58      1.69 o 
  -2  -8   2       59.73       66.33      2.27 o 
  -1  -8   2       64.51       65.41      2.23 o 
   0  -8   2      173.65      186.04      3.69 o 
   1  -8   2       83.87       79.91      2.44 o 
   2  -8   2       48.26       46.97      1.96 o 
   3  -8   2       12.23       12.78      1.06 o 
   4  -8   2       99.69       91.57      2.73 o 
   5  -8   2        4.79        4.02      0.80 o 
   6  -8   2        6.00        5.32      0.84 o 
   7  -8   2        1.99        1.72      0.66 o 
   8  -8   2        0.84        0.48      0.45 o 
   9  -8   2        7.11        6.63      0.62 o 
 -10  -7   2        0.15        0.08      0.30 o 
  -9  -7   2        1.55        0.93      0.47 o 
  -8  -7   2        3.69        3.43      1.01 o 
  -7  -7   2       15.30       15.33      1.13 o 
  -6  -7   2       39.79       36.87      1.74 o 
  -5  -7   2      187.56      178.14      3.65 o 
  -4  -7   2       48.11       49.78      1.98 o 
  -3  -7   2      142.68      143.89      3.19 o 
  -2  -7   2       56.04       61.58      2.07 o 
  -1  -7   2       39.09       41.11      1.68 o 
   0  -7   2      297.70      323.61      4.56 o 
   1  -7   2       12.23       11.25      0.98 o 
   2  -7   2       57.73       58.66      2.02 o 
   3  -7   2        7.78        8.04      0.94 o 
   4  -7   2       77.10       74.25      2.36 o 
   5  -7   2        0.86        1.24      0.60 o 
   6  -7   2        9.29        8.93      0.92 o 
   7  -7   2       35.03       35.21      1.69 o 
   8  -7   2       40.84       45.81      1.75 o 
   9  -7   2       14.76       16.51      1.06 o 
 -10  -6   2        5.57        5.19      0.65 o 
  -9  -6   2       20.34       22.41      1.27 o 
  -8  -6   2        2.94        2.70      0.93 o 
  -7  -6   2        8.29        7.89      0.90 o 
  -6  -6   2       11.62       10.88      1.04 o 
  -5  -6   2        8.51        8.82      0.93 o 
  -4  -6   2        3.97        3.59      0.67 o 
  -3  -6   2        0.44        0.37      0.45 o 
  -2  -6   2      150.09      165.61      3.12 o 
  -1  -6   2      210.29      212.30      3.45 o 
   0  -6   2      194.50      207.78      3.40 o 
   1  -6   2       27.90       29.17      1.34 o 
   2  -6   2        3.48        3.15      0.64 o 
   3  -6   2       69.12       69.29      2.10 o 
   4  -6   2       70.28       73.78      2.24 o 
   5  -6   2        9.75        9.00      0.93 o 
   6  -6   2       36.68       32.96      1.66 o 
   7  -6   2       11.95       10.89      1.00 o 
   8  -6   2       27.62       30.20      1.53 o 
   9  -6   2        3.63        3.38      0.69 o 
  10  -6   2        1.28        0.53      0.48 o 
 -11  -5   2        2.09        1.84      0.42 o 
 -10  -5   2        1.97        1.96      0.51 o 
  -9  -5   2        0.30        0.04      0.42 o 
  -8  -5   2        5.82        5.50      0.80 o 
  -7  -5   2       10.81       10.78      0.94 o 
  -6  -5   2       64.81       65.59      2.22 o 
  -5  -5   2       76.60       81.72      2.31 o 
  -4  -5   2        2.24        2.42      0.51 o 
  -3  -5   2       45.60       48.16      1.63 o 
  -2  -5   2      350.36      383.57      4.34 o 
  -1  -5   2       91.32      107.41      2.31 o 
   0  -5   2        0.92        2.03      0.47 o 
   1  -5   2      765.98      847.23      6.31 o 
   2  -5   2       63.08       69.60      1.90 o 
   3  -5   2       86.62       94.30      2.26 o 
   4  -5   2       25.73       23.19      1.20 o 
   5  -5   2       31.55       28.87      1.46 o 
   6  -5   2       60.69       53.79      1.99 o 
   7  -5   2        0.70        0.84      0.49 o 
   8  -5   2       10.16       11.74      1.05 o 
   9  -5   2        5.92        5.66      0.84 o 
  10  -5   2        1.19        1.35      0.49 o 
  11  -5   2        3.05        3.45      0.53 o 
 -11  -4   2       10.66       12.00      0.89 o 
 -10  -4   2        9.95        9.88      0.91 o 
  -9  -4   2        2.43        2.22      0.58 o 
  -8  -4   2      126.58      127.15      3.13 o 
  -7  -4   2      433.05      437.03      5.62 o 
  -6  -4   2       48.60       49.18      1.85 o 
  -5  -4   2      116.23      112.21      2.60 o 
  -4  -4   2       66.60       71.34      1.94 o 
  -3  -4   2     1156.05     1268.56      7.55 o 
  -2  -4   2      291.46      318.45      3.62 o 
  -1  -4   2      165.27      184.30      2.69 o 
   0  -4   2      342.47      380.10      3.81 o 
   1  -4   2      128.82      144.13      2.40 o 
   2  -4   2       18.69       22.55      1.03 o 
   3  -4   2       40.57       44.01      1.50 o 
   4  -4   2      251.12      248.25      3.58 o 
   5  -4   2      492.91      502.54      5.42 o 
   6  -4   2       31.11       28.61      1.47 o 
   7  -4   2      234.46      229.27      4.12 o 
   8  -4   2       78.15       76.99      2.46 o 
   9  -4   2        1.98        1.91      0.60 o 
  10  -4   2       13.06       14.10      1.06 o 
  11  -4   2        1.25        1.31      0.40 o 
 -12  -3   2       19.07       20.87      0.99 o 
 -11  -3   2       13.82       14.48      1.04 o 
 -10  -3   2        8.94        9.51      0.92 o 
  -9  -3   2        2.90        2.86      0.80 o 
  -8  -3   2       35.92       33.06      1.62 o 
  -7  -3   2       58.48       56.12      2.03 o 
  -6  -3   2      242.84      221.63      3.66 o 
  -5  -3   2       11.10       11.68      0.86 o 
  -4  -3   2      259.58      275.53      3.51 o 
  -3  -3   2       21.92       24.87      1.06 o 
  -2  -3   2     1417.58     1557.64      7.34 o 
  -1  -3   2      202.16      239.29      2.88 o 
   0  -3   2       58.07       64.23      1.46 o 
   1  -3   2     3339.03     3631.17     10.80 o 
   2  -3   2      805.75      864.84      5.53 o 
   3  -3   2      872.68      883.31      5.92 o 
   4  -3   2        2.47        2.82      0.48 o 
   5  -3   2       28.15       24.95      1.20 o 
   6  -3   2      119.06      117.56      2.73 o 
   7  -3   2        4.55        4.35      0.71 o 
   8  -3   2        1.06        1.33      0.50 o 
   9  -3   2        0.93        1.20      0.64 o 
  10  -3   2        1.53        1.69      0.48 o 
  11  -3   2       13.00       14.69      1.07 o 
 -12  -2   2        8.21        9.19      0.76 o 
 -11  -2   2       14.90       16.66      1.13 o 
 -10  -2   2        0.87        0.00      0.55 o 
  -9  -2   2       15.36       14.01      1.20 o 
  -8  -2   2       86.79       93.12      2.63 o 
  -7  -2   2       75.16       70.05      2.25 o 
  -6  -2   2      191.58      175.83      3.17 o 
  -5  -2   2       26.88       24.64      1.20 o 
  -4  -2   2      151.72      160.99      2.55 o 
  -3  -2   2      413.86      383.14      3.64 o 
  -2  -2   2       30.14       33.75      1.07 o 
  -1  -2   2       42.95       48.38      1.18 o 
   0  -2   2      222.03      243.82      2.54 o 
   1  -2   2       20.89       24.24      0.86 o 
   2  -2   2      252.89      252.86      2.78 o 
   3  -2   2       42.77       43.47      1.29 o 
   4  -2   2       56.79       51.31      1.50 o 
   5  -2   2      208.07      188.14      3.04 o 
   6  -2   2        3.93        3.34      0.65 o 
   7  -2   2      177.56      171.09      3.40 o 
   8  -2   2       26.78       27.48      1.50 o 
   9  -2   2       16.59       15.13      1.19 o 
  10  -2   2       21.86       24.25      1.40 o 
  11  -2   2        5.44        5.24      0.71 o 
  12  -2   2        0.04        0.00      0.33 o 
 -12  -1   2        3.80        4.17      0.53 o 
 -11  -1   2        0.90        0.98      0.41 o 
 -10  -1   2        1.13        1.16      0.58 o 
  -9  -1   2       24.78       27.01      1.57 o 
  -8  -1   2       55.84       51.05      2.20 o 
  -7  -1   2       53.41       54.87      1.95 o 
  -6  -1   2      145.95      129.51      2.65 o 
  -5  -1   2     1009.98      904.81      6.35 o 
  -4  -1   2       30.01       26.48      1.08 o 
  -3  -1   2      774.04      763.12      4.88 o 
  -2  -1   2     1038.12      930.88      4.97 o 
  -1  -1   2      170.60      170.37      2.04 o 
   0  -1   2     2993.29     3275.64      8.64 o 
   1  -1   2       26.06       29.96      0.90 o 
   2  -1   2      130.41      128.84      1.94 o 
   3  -1   2      117.97      107.55      1.89 o 
   4  -1   2      485.03      442.29      4.18 o 
   5  -1   2       49.48       44.37      1.58 o 
   6  -1   2        6.83        6.14      0.73 o 
   7  -1   2      152.59      141.00      3.05 o 
   8  -1   2      170.53      165.13      3.50 o 
   9  -1   2       34.32       32.74      1.65 o 
  10  -1   2        2.85        3.17      0.59 o 
  11  -1   2        5.37        6.07      0.72 o 
  12  -1   2        0.43        0.02      0.39 o 
 -12   0   2        5.72        5.83      0.68 o 
 -11   0   2       20.44       22.46      1.31 o 
 -10   0   2       40.25       40.38      1.83 o 
  -9   0   2      105.01      116.47      3.00 o 
  -8   0   2        1.51        1.72      0.58 o 
  -7   0   2      151.83      138.59      2.96 o 
  -6   0   2      224.36      206.64      3.35 o 
  -5   0   2       59.35       53.24      1.55 o 
  -4   0   2      339.67      377.70      3.78 o 
  -3   0   2      449.76      407.85      3.54 o 
  -2   0   2     1678.81     1524.29      6.28 o 
  -1   0   2     2776.50     2560.94      7.71 o 
   0   0   2     7014.49     6465.74     12.06 o 
   1   0   2      705.21      633.89      3.82 o 
   2   0   2      989.13      926.16      5.08 o 
   3   0   2      136.55      124.78      2.09 o 
   4   0   2     2071.20     1901.60      8.56 o 
   5   0   2       28.52       24.57      1.13 o 
   6   0   2      165.41      150.23      2.96 o 
   7   0   2       12.79       12.00      1.08 o 
   8   0   2        6.00        5.68      0.83 o 
   9   0   2       36.75       34.28      1.75 o 
  10   0   2       15.49       14.36      1.23 o 
  11   0   2       39.54       44.17      1.77 o 
  12   0   2        2.37        2.81      0.48 o 
 -12   1   2        3.70        4.07      0.54 o 
 -11   1   2        0.93        0.62      0.46 o 
 -10   1   2        0.70        1.00      0.53 o 
  -9   1   2       24.89       27.18      1.51 o 
  -8   1   2       56.75       53.19      2.07 o 
  -7   1   2       53.45       51.92      1.89 o 
  -6   1   2      145.54      130.13      2.67 o 
  -5   1   2     1005.31      905.85      6.37 o 
  -4   1   2       26.13       23.17      1.03 o 
  -3   1   2      786.49      712.07      4.71 o 
  -2   1   2     1045.59      961.06      5.14 o 
  -1   1   2      174.52      160.08      2.00 o 
   0   1   2     2978.86     2757.26      7.92 o 
   1   1   2       31.98       36.46      0.98 o 
   2   1   2      130.26      127.78      2.06 o 
   3   1   2      118.07      109.27      1.90 o 
   4   1   2      492.18      449.40      4.21 o 
   5   1   2       47.50       43.24      1.81 o 
   6   1   2        7.25        6.65      0.84 o 
   7   1   2      150.08      140.10      3.07 o 
   8   1   2      168.90      153.20      3.44 o 
   9   1   2       34.87       31.21      1.62 o 
  10   1   2        3.02        3.31      0.65 o 
  11   1   2        5.22        5.23      0.74 o 
  12   1   2        0.49        0.00      0.35 o 
 -12   2   2        8.51        8.96      0.75 o 
 -11   2   2       14.98       17.09      1.10 o 
 -10   2   2        0.94        1.02      0.49 o 
  -9   2   2       14.80       13.59      1.13 o 
  -8   2   2       86.36       86.96      2.57 o 
  -7   2   2       75.61       69.68      2.19 o 
  -6   2   2      194.93      175.05      3.13 o 
  -5   2   2       24.11       21.56      1.13 o 
  -4   2   2      161.64      147.23      2.45 o 
  -3   2   2      406.29      371.35      3.60 o 
  -2   2   2       23.64       21.59      0.88 o 
  -1   2   2       40.00       39.06      1.06 o 
   0   2   2      219.11      231.82      2.48 o 
   1   2   2       17.25       20.04      0.80 o 
   2   2   2      239.08      251.08      2.76 o 
   3   2   2       45.71       48.56      1.37 o 
   4   2   2       67.70       61.52      1.66 o 
   5   2   2      200.06      181.08      2.98 o 
   6   2   2        5.15        4.53      1.02 o 
   7   2   2      180.72      162.59      3.38 o 
   8   2   2       27.44       26.22      1.67 o 
   9   2   2       16.75       15.44      1.26 o 
  10   2   2       22.00       21.60      1.37 o 
  11   2   2        5.19        4.89      0.82 o 
  12   2   2        0.04        0.37      0.29 o 
 -12   3   2       18.89       20.70      0.97 o 
 -11   3   2       13.60       15.00      1.01 o 
 -10   3   2        8.99        8.67      0.92 o 
  -9   3   2        1.89        0.59      0.63 o 
  -8   3   2       34.77       32.02      1.62 o 
  -7   3   2       60.43       55.26      2.01 o 
  -6   3   2      243.54      224.71      3.69 o 
  -5   3   2       10.74        9.27      0.80 o 
  -4   3   2      258.28      234.00      3.25 o 
  -3   3   2       20.15       18.49      0.91 o 
  -2   3   2     1430.58     1283.55      6.65 o 
  -1   3   2      190.61      194.08      2.53 o 
   0   3   2       60.85       66.28      1.47 o 
   1   3   2     3376.04     3394.33     10.43 o 
   2   3   2      803.89      859.37      5.50 o 
   3   3   2      857.62      865.89      5.85 o 
   4   3   2        5.23        5.29      0.63 o 
   5   3   2       24.64       21.92      1.13 o 
   6   3   2      116.66      103.56      2.60 o 
   7   3   2        6.31        5.55      1.26 o 
   8   3   2        1.13        1.15      0.59 o 
   9   3   2        0.41        0.68      0.49 o 
  10   3   2        1.27        1.34      0.56 o 
  11   3   2       12.97       14.43      0.98 o 
 -11   4   2       10.88       12.22      0.95 o 
 -10   4   2        9.46        8.71      0.91 o 
  -9   4   2        2.37        2.27      0.78 o 
  -8   4   2      126.82      117.93      3.02 o 
  -7   4   2      445.31      406.57      5.41 o 
  -6   4   2       40.85       36.99      1.62 o 
  -5   4   2      117.00      104.89      2.52 o 
  -4   4   2       62.19       57.43      1.79 o 
  -3   4   2     1146.62     1038.71      6.86 o 
  -2   4   2      287.01      257.32      3.27 o 
  -1   4   2      170.58      186.88      2.70 o 
   0   4   2      339.24      371.89      3.78 o 
   1   4   2      130.13      145.56      2.40 o 
   2   4   2       20.03       23.86      1.07 o 
   3   4   2       43.42       47.05      1.55 o 
   4   4   2      254.34      257.81      3.66 o 
   5   4   2      487.42      467.50      5.23 o 
   6   4   2       30.51       26.82      1.48 o 
   7   4   2      237.35      215.74      4.06 o 
   8   4   2       78.29       73.40      2.45 o 
   9   4   2        1.30        0.96      0.57 o 
  10   4   2       12.80       11.30      0.97 o 
  11   4   2        1.09        1.11      0.41 o 
 -11   5   2        2.09        1.89      0.52 o 
 -10   5   2        1.85        1.92      0.68 o 
  -9   5   2        0.08        0.46      0.46 o 
  -8   5   2        5.87        5.49      0.90 o 
  -7   5   2       11.05       11.05      1.04 o 
  -6   5   2       61.78       57.63      2.09 o 
  -5   5   2       77.61       69.12      2.17 o 
  -4   5   2        3.06        2.83      0.52 o 
  -3   5   2       42.25       38.36      1.51 o 
  -2   5   2      359.02      328.78      4.02 o 
  -1   5   2       96.35      102.77      2.22 o 
   0   5   2        1.17        2.48      0.46 o 
   1   5   2      757.89      833.31      6.25 o 
   2   5   2       64.26       71.44      1.91 o 
   3   5   2       86.63       94.04      2.26 o 
   4   5   2       21.69       22.25      1.19 o 
   5   5   2       30.31       27.72      1.46 o 
   6   5   2       63.23       56.39      2.12 o 
   7   5   2        0.42        0.72      0.52 o 
   8   5   2       10.22       11.49      1.02 o 
   9   5   2        6.84        6.58      0.81 o 
  10   5   2        1.26        0.95      0.53 o 
  11   5   2        2.99        3.29      0.57 o 
 -10   6   2        5.33        4.91      0.60 o 
  -9   6   2       20.49       22.54      1.32 o 
  -8   6   2        2.84        2.50      0.70 o 
  -7   6   2       11.39       10.65      1.05 o 
  -6   6   2        8.28        7.84      0.92 o 
  -5   6   2        8.84        8.24      0.88 o 
  -4   6   2        4.48        4.04      0.63 o 
  -3   6   2        0.10        0.76      0.45 o 
  -2   6   2      146.58      134.74      2.83 o 
  -1   6   2      205.98      189.24      3.26 o 
   0   6   2      203.35      205.13      3.37 o 
   1   6   2       23.30       27.73      1.30 o 
   2   6   2        5.86        6.87      0.75 o 
   3   6   2       75.38       81.20      2.29 o 
   4   6   2       66.45       72.32      2.23 o 
   5   6   2        9.39        8.72      0.88 o 
   6   6   2       39.03       35.22      1.72 o 
   7   6   2       11.50       10.43      1.05 o 
   8   6   2       27.38       25.52      1.50 o 
   9   6   2        3.14        2.91      0.59 o 
  10   6   2        1.39        1.23      0.45 o 
 -10   7   2        0.05        0.19      0.34 o 
  -9   7   2        1.68        0.88      0.49 o 
  -8   7   2        3.98        3.64      0.77 o 
  -7   7   2       15.24       15.10      1.16 o 
  -6   7   2       40.43       36.74      1.73 o 
  -5   7   2      187.66      168.83      3.59 o 
  -4   7   2       46.96       42.86      1.80 o 
  -3   7   2      137.42      125.42      2.99 o 
  -2   7   2       54.74       51.26      1.89 o 
  -1   7   2       39.91       37.14      1.66 o 
   0   7   2      301.43      311.39      4.49 o 
   1   7   2       13.88       13.29      1.04 o 
   2   7   2       59.38       66.45      2.20 o 
   3   7   2        5.62        5.87      0.82 o 
   4   7   2       75.47       68.72      2.32 o 
   5   7   2        1.08        1.16      0.61 o 
   6   7   2        8.57        7.88      0.95 o 
   7   7   2       36.97       33.70      1.68 o 
   8   7   2       41.39       37.80      1.64 o 
   9   7   2       15.06       13.77      1.02 o 
  -9   8   2        1.69        1.55      0.49 o 
  -8   8   2        0.32        0.43      0.43 o 
  -7   8   2       13.86       12.59      1.07 o 
  -6   8   2       16.52       15.83      1.16 o 
  -5   8   2        9.35        8.66      1.04 o 
  -4   8   2       15.79       14.14      1.25 o 
  -3   8   2       32.56       29.93      1.61 o 
  -2   8   2       57.73       52.75      2.04 o 
  -1   8   2       64.63       58.79      2.13 o 
   0   8   2      182.96      184.02      3.67 o 
   1   8   2       80.98       78.06      2.39 o 
   2   8   2       49.24       55.08      2.12 o 
   3   8   2        8.98        9.80      1.00 o 
   4   8   2       98.95       90.65      2.67 o 
   5   8   2        4.79        4.08      0.86 o 
   6   8   2        6.81        6.16      0.88 o 
   7   8   2        1.64        1.38      0.62 o 
   8   8   2        1.15        0.17      0.40 o 
   9   8   2        7.14        6.74      0.71 o 
  -8   9   2        3.18        3.44      0.49 o 
  -7   9   2        1.33        0.37      0.47 o 
  -6   9   2        0.94        0.39      0.41 o 
  -5   9   2        2.64        2.37      0.75 o 
  -4   9   2       12.35       11.42      1.01 o 
  -3   9   2        6.42        5.71      0.86 o 
  -2   9   2       23.67       21.41      1.36 o 
  -1   9   2        2.24        1.94      0.66 o 
   0   9   2       40.03       38.55      1.74 o 
   1   9   2        6.29        6.13      0.86 o 
   2   9   2       22.23       24.37      1.45 o 
   3   9   2       35.25       31.36      1.59 o 
   4   9   2        1.00        0.83      0.53 o 
   5   9   2        0.56        0.16      0.47 o 
   6   9   2        1.86        1.69      0.54 o 
   7   9   2        4.93        4.59      0.65 o 
   8   9   2        2.64        2.63      0.59 o 
  -6  10   2        5.21        4.79      0.61 o 
  -5  10   2        0.93        0.61      0.46 o 
  -4  10   2       15.16       15.80      1.06 o 
  -3  10   2       11.82       11.92      0.99 o 
  -2  10   2        8.91        8.26      0.87 o 
  -1  10   2        9.58        8.64      0.88 o 
   0  10   2        0.75        0.69      0.42 o 
   1  10   2       24.24       22.01      1.37 o 
   2  10   2        2.27        2.30      0.72 o 
   3  10   2        2.20        2.28      0.71 o 
   4  10   2        7.17        7.10      0.78 o 
   5  10   2       16.30       14.98      0.98 o 
   6  10   2        4.37        4.93      0.57 o 
  -4  11   2        4.65        4.19      0.49 o 
  -3  11   2        0.67        1.00      0.42 o 
  -2  11   2        4.12        3.63      0.60 o 
  -1  11   2        2.86        2.82      0.55 o 
   0  11   2        3.57        3.31      0.60 o 
   1  11   2       26.43       24.24      1.25 o 
   2  11   2       12.16       10.96      0.90 o 
   3  11   2       13.09       11.93      0.95 o 
   4  11   2        1.31        1.32      0.38 o 
  -3 -11   3        5.57        5.04      0.61 o 
  -2 -11   3        6.86        6.48      0.62 o 
  -1 -11   3        1.10        0.95      0.39 o 
   0 -11   3        0.36        0.52      0.34 o 
   1 -11   3       10.55        9.42      0.75 o 
   2 -11   3        2.28        2.06      0.46 o 
  -5 -10   3        0.31        0.25      0.33 o 
  -4 -10   3        4.72        4.39      0.61 o 
  -3 -10   3        0.99        1.11      0.45 o 
  -2 -10   3        1.25        0.70      0.49 o 
  -1 -10   3       10.56        9.72      0.89 o 
   0 -10   3       12.41       11.72      0.96 o 
   1 -10   3       26.40       29.45      1.37 o 
   2 -10   3        4.60        4.44      0.73 o 
   3 -10   3        3.33        3.00      0.57 o 
   4 -10   3        0.79        0.77      0.40 o 
   5 -10   3        0.19        0.00      0.36 o 
  -7  -9   3        5.89        6.03      0.62 o 
  -6  -9   3        2.71        2.61      0.51 o 
  -5  -9   3        0.12        0.00      0.47 o 
  -4  -9   3       20.40       19.45      1.19 o 
  -3  -9   3        8.90        9.55      0.92 o 
  -2  -9   3        3.57        4.11      0.72 o 
  -1  -9   3        8.22        8.89      0.92 o 
   0  -9   3       24.89       24.53      1.38 o 
   1  -9   3       47.37       51.13      1.95 o 
   2  -9   3       38.57       41.72      1.78 o 
   3  -9   3        4.42        4.14      0.76 o 
   4  -9   3        2.06        2.11      0.51 o 
   5  -9   3       18.52       20.64      1.16 o 
   6  -9   3        3.19        3.65      0.56 o 
   7  -9   3       12.28       13.89      0.80 o 
  -8  -8   3        0.70        0.88      0.36 o 
  -7  -8   3       16.92       16.41      1.04 o 
  -6  -8   3       10.58        9.35      0.94 o 
  -5  -8   3       84.32       85.77      2.52 o 
  -4  -8   3        1.62        1.56      0.78 o 
  -3  -8   3        2.79        2.64      0.63 o 
  -2  -8   3       52.65       57.55      2.21 o 
  -1  -8   3        8.99        9.76      0.97 o 
   0  -8   3       39.46       36.02      1.72 o 
   1  -8   3        6.42        5.62      0.78 o 
   2  -8   3       25.66       27.64      1.50 o 
   3  -8   3        1.49        0.52      0.55 o 
   4  -8   3       12.77       11.83      1.06 o 
   5  -8   3        1.68        0.82      0.54 o 
   6  -8   3        7.68        8.24      0.86 o 
   7  -8   3        4.21        4.88      0.68 o 
   8  -8   3        6.10        6.73      0.65 o 
  -9  -7   3       20.70       23.24      1.11 o 
  -8  -7   3        0.89        0.16      0.47 o 
  -7  -7   3        0.80        1.60      0.49 o 
  -6  -7   3       12.45       14.12      1.13 o 
  -5  -7   3        9.58       10.80      1.02 o 
  -4  -7   3       72.26       75.59      2.47 o 
  -3  -7   3       19.04       20.18      1.42 o 
  -2  -7   3       48.19       55.30      2.10 o 
  -1  -7   3      265.98      292.41      4.62 o 
   0  -7   3       26.61       24.00      1.45 o 
   1  -7   3      145.84      157.02      3.40 o 
   2  -7   3      220.46      236.38      4.17 o 
   3  -7   3       51.38       55.96      2.08 o 
   4  -7   3      130.86      140.28      3.27 o 
   5  -7   3        2.27        0.93      0.65 o 
   6  -7   3        8.20        8.99      0.93 o 
   7  -7   3        6.82        6.37      0.82 o 
   8  -7   3        0.88        1.11      0.40 o 
   9  -7   3        0.09        0.26      0.30 o 
 -10  -6   3        1.73        1.90      0.38 o 
  -9  -6   3        0.19        0.19      0.40 o 
  -8  -6   3        3.64        3.33      0.62 o 
  -7  -6   3       50.11       53.09      1.98 o 
  -6  -6   3       34.00       36.28      1.76 o 
  -5  -6   3      157.21      164.11      3.52 o 
  -4  -6   3        1.19        1.03      0.54 o 
  -3  -6   3       50.71       55.35      2.06 o 
  -2  -6   3       40.56       44.37      1.77 o 
  -1  -6   3        1.89        1.88      0.57 o 
   0  -6   3       62.13       66.31      2.13 o 
   1  -6   3        8.00        7.32      0.86 o 
   2  -6   3       45.18       44.80      1.79 o 
   3  -6   3       31.99       32.69      1.60 o 
   4  -6   3       21.44       20.39      1.35 o 
   5  -6   3       18.88       18.14      1.26 o 
   6  -6   3       10.73       11.79      1.04 o 
   7  -6   3        4.70        5.58      0.72 o 
   8  -6   3       21.62       24.27      1.35 o 
   9  -6   3        0.93        0.57      0.40 o 
 -10  -5   3        1.28        1.38      0.44 o 
  -9  -5   3        2.08        2.41      0.59 o 
  -8  -5   3       12.05       10.91      0.97 o 
  -7  -5   3        9.61       10.55      0.97 o 
  -6  -5   3      122.64      136.85      3.19 o 
  -5  -5   3        4.10        4.14      0.75 o 
  -4  -5   3      155.44      171.32      3.39 o 
  -3  -5   3       43.76       48.59      2.06 o 
  -2  -5   3       61.14       68.66      2.09 o 
  -1  -5   3      193.31      216.72      3.55 o 
   0  -5   3       85.31       93.08      2.35 o 
   1  -5   3      284.91      310.72      4.26 o 
   2  -5   3       63.23       68.34      2.08 o 
   3  -5   3      285.62      317.64      4.50 o 
   4  -5   3      154.62      163.39      3.36 o 
   5  -5   3       74.18       73.78      2.34 o 
   6  -5   3        1.01        1.17      0.52 o 
   7  -5   3        0.77        0.38      0.62 o 
   8  -5   3        0.70        0.50      0.51 o 
   9  -5   3       15.90       17.53      1.19 o 
  10  -5   3        5.04        5.07      0.58 o 
 -11  -4   3       21.58       24.46      1.07 o 
 -10  -4   3        0.25        0.18      0.39 o 
  -9  -4   3        2.26        2.08      0.55 o 
  -8  -4   3       79.86       83.86      2.51 o 
  -7  -4   3        8.28        8.09      0.93 o 
  -6  -4   3       37.86       38.86      1.72 o 
  -5  -4   3        1.79        0.51      0.56 o 
  -4  -4   3      163.04      178.25      3.28 o 
  -3  -4   3       79.29       88.48      2.27 o 
  -2  -4   3       10.34       12.12      0.98 o 
  -1  -4   3      294.83      332.33      4.11 o 
   0  -4   3      222.75      250.22      3.55 o 
   1  -4   3      664.92      733.26      6.09 o 
   2  -4   3      222.61      246.76      3.65 o 
   3  -4   3       18.11       16.18      1.09 o 
   4  -4   3       70.97       74.50      2.20 o 
   5  -4   3      150.65      145.64      3.17 o 
   6  -4   3       15.42       13.61      1.18 o 
   7  -4   3       80.97       82.63      2.55 o 
   8  -4   3        0.49        0.54      0.44 o 
   9  -4   3       11.29       13.05      1.03 o 
  10  -4   3        2.07        1.92      0.57 o 
 -11  -3   3        0.05        0.00      0.42 o 
 -10  -3   3        0.23        0.09      0.43 o 
  -9  -3   3        0.05        0.00      0.52 o 
  -8  -3   3       76.21       79.20      2.45 o 
  -7  -3   3        8.79       10.04      0.99 o 
  -6  -3   3      236.06      261.83      4.23 o 
  -5  -3   3       21.12       18.63      1.19 o 
  -4  -3   3      556.19      562.66      5.59 o 
  -3  -3   3      316.46      330.07      4.15 o 
  -2  -3   3      589.92      648.12      5.50 o 
  -1  -3   3       82.40       96.10      2.10 o 
   0  -3   3        4.74        4.98      0.62 o 
   1  -3   3      439.99      487.35      4.69 o 
   2  -3   3       68.51       75.96      1.96 o 
   3  -3   3      697.07      757.64      6.25 o 
   4  -3   3       56.61       60.91      1.92 o 
   5  -3   3      457.95      440.98      5.29 o 
   6  -3   3       56.53       61.76      2.08 o 
   7  -3   3       32.38       34.00      1.67 o 
   8  -3   3        1.16        1.36      0.58 o 
   9  -3   3       32.86       36.83      1.69 o 
  10  -3   3       11.21       12.65      1.02 o 
  11  -3   3        2.80        3.13      0.50 o 
 -11  -2   3       15.71       17.97      0.99 o 
 -10  -2   3        1.54        1.66      0.47 o 
  -9  -2   3        4.57        4.87      0.81 o 
  -8  -2   3       50.30       53.91      2.06 o 
  -7  -2   3       51.44       53.99      1.99 o 
  -6  -2   3        1.68        1.51      0.59 o 
  -5  -2   3      270.99      282.69      4.07 o 
  -4  -2   3       71.56       72.41      1.99 o 
  -3  -2   3       31.50       34.75      1.31 o 
  -2  -2   3      326.49      334.42      3.76 o 
  -1  -2   3       74.12       83.02      1.85 o 
   0  -2   3       22.30       20.74      0.95 o 
   1  -2   3      322.01      344.80      3.74 o 
   2  -2   3       46.89       50.15      1.53 o 
   3  -2   3        5.63        6.25      0.68 o 
   4  -2   3        0.44        4.49      0.66 o 
   5  -2   3       64.84       58.31      1.92 o 
   6  -2   3        2.08        2.07      0.62 o 
   7  -2   3       24.46       22.69      1.39 o 
   8  -2   3       21.46       22.50      1.41 o 
   9  -2   3        7.99        9.19      0.90 o 
  10  -2   3        3.46        3.15      0.73 o 
  11  -2   3        6.40        7.00      0.85 o 
 -11  -1   3       23.02       25.16      1.23 o 
 -10  -1   3       12.95       13.84      1.08 o 
  -9  -1   3       87.24       90.70      2.65 o 
  -8  -1   3        1.94        1.74      0.68 o 
  -7  -1   3       38.87       35.50      1.71 o 
  -6  -1   3       79.45       73.88      2.20 o 
  -5  -1   3       16.57       18.24      1.11 o 
  -4  -1   3      274.51      279.19      3.72 o 
  -3  -1   3       20.00       18.55      1.01 o 
  -2  -1   3       77.70       85.62      2.02 o 
  -1  -1   3     1693.60     1634.53      7.84 o 
   0  -1   3        3.85        4.34      0.51 o 
   1  -1   3     1737.35     1912.38      8.45 o 
   2  -1   3     1253.44     1321.00      7.29 o 
   3  -1   3      163.68      147.49      2.58 o 
   4  -1   3      626.56      557.76      5.33 o 
   5  -1   3       37.66       45.55      1.69 o 
   6  -1   3        6.17        5.56      0.79 o 
   7  -1   3       88.91       83.25      2.48 o 
   8  -1   3        1.25        1.70      0.55 o 
   9  -1   3        1.67        1.68      0.60 o 
  10  -1   3        3.01        3.49      0.64 o 
  11  -1   3        1.30        1.32      0.44 o 
 -11   0   3        2.92        2.83      0.65 o 
 -10   0   3        5.20        4.81      0.71 o 
  -9   0   3        9.12        8.29      1.02 o 
  -8   0   3        2.95        3.36      0.64 o 
  -7   0   3      246.74      227.99      4.01 o 
  -6   0   3      175.13      157.43      3.16 o 
  -5   0   3     1663.28     1508.71      9.08 o 
  -4   0   3       63.63       60.53      1.74 o 
  -3   0   3        7.39        6.50      0.87 o 
  -2   0   3     1141.50     1048.80      6.66 o 
  -1   0   3       93.04       84.37      1.87 o 
   0   0   3      791.28      713.48      5.08 o 
   1   0   3      125.69      111.41      2.06 o 
   2   0   3      424.00      379.65      4.11 o 
   3   0   3      160.55      147.94      2.65 o 
   4   0   3       12.89       14.08      0.98 o 
   5   0   3        0.37        0.58      0.54 o 
   6   0   3       87.67       80.79      2.33 o 
   7   0   3       23.39       21.55      1.36 o 
   8   0   3      135.87      139.20      3.28 o 
   9   0   3        0.18        0.10      0.53 o 
  10   0   3       11.46       12.69      1.01 o 
  11   0   3       12.58       14.31      1.02 o 
 -11   1   3       23.06       21.27      1.14 o 
 -10   1   3       12.85       11.72      0.97 o 
  -9   1   3       87.27       80.36      2.52 o 
  -8   1   3        1.91        0.78      0.58 o 
  -7   1   3       37.78       34.74      1.63 o 
  -6   1   3       78.68       73.30      2.18 o 
  -5   1   3       18.21       17.19      1.07 o 
  -4   1   3      266.78      242.71      3.46 o 
  -3   1   3       17.66       16.72      0.97 o 
  -2   1   3       77.61       70.95      2.09 o 
  -1   1   3     1720.81     1568.39      7.74 o 
   0   1   3        3.31        3.06      0.66 o 
   1   1   3     1735.92     1900.96      8.42 o 
   2   1   3     1262.88     1334.32      7.32 o 
   3   1   3      163.54      149.60      2.61 o 
   4   1   3      614.28      548.60      5.27 o 
   5   1   3       37.17       44.70      1.67 o 
   6   1   3        7.28        6.62      0.78 o 
   7   1   3       89.78       82.65      2.50 o 
   8   1   3        1.10        1.57      0.52 o 
   9   1   3        1.56        1.76      0.53 o 
  10   1   3        2.93        2.79      0.69 o 
  11   1   3        1.35        0.91      0.41 o 
 -11   2   3       15.63       14.46      0.96 o 
 -10   2   3        1.41        0.91      0.51 o 
  -9   2   3        3.68        3.38      0.68 o 
  -8   2   3       50.33       45.73      1.88 o 
  -7   2   3       49.46       45.69      1.88 o 
  -6   2   3        1.49        1.28      0.57 o 
  -5   2   3      270.94      246.63      3.79 o 
  -4   2   3       75.24       69.30      1.96 o 
  -3   2   3       30.03       29.09      1.19 o 
  -2   2   3      313.75      287.85      3.52 o 
  -1   2   3       75.59       69.32      1.73 o 
   0   2   3       22.13       19.03      0.92 o 
   1   2   3      314.75      310.11      3.54 o 
   2   2   3       51.38       52.33      1.74 o 
   3   2   3        6.73        7.58      0.75 o 
   4   2   3        0.50        1.71      0.50 o 
   5   2   3       71.38       64.66      2.03 o 
   6   2   3        2.23        2.23      0.77 o 
   7   2   3       23.01       21.30      1.38 o 
   8   2   3       21.31       19.56      1.32 o 
   9   2   3        8.55        7.97      0.92 o 
  10   2   3        3.31        3.00      0.65 o 
  11   2   3        6.29        5.87      0.71 o 
 -11   3   3        0.20        0.61      0.41 o 
 -10   3   3        0.37        0.74      0.51 o 
  -9   3   3        0.05        0.00      0.57 o 
  -8   3   3       75.97       68.03      2.31 o 
  -7   3   3        7.35        7.50      0.86 o 
  -6   3   3      235.35      215.98      3.86 o 
  -5   3   3       19.30       17.45      1.22 o 
  -4   3   3      555.75      503.57      5.34 o 
  -3   3   3      324.18      295.16      3.89 o 
  -2   3   3      598.55      535.93      5.00 o 
  -1   3   3       84.03       88.66      2.03 o 
   0   3   3        9.92        9.11      0.71 o 
   1   3   3      426.77      469.46      4.60 o 
   2   3   3       70.79       78.38      2.32 o 
   3   3   3      700.70      734.64      6.21 o 
   4   3   3       55.91       57.88      1.90 o 
   5   3   3      458.27      412.55      5.11 o 
   6   3   3       54.53       48.82      1.94 o 
   7   3   3       32.02       28.11      1.53 o 
   8   3   3        0.46        0.67      0.54 o 
   9   3   3       33.30       36.39      1.67 o 
  10   3   3       11.48       11.57      1.02 o 
  11   3   3        2.97        3.31      0.47 o 
 -11   4   3       21.63       19.88      1.00 o 
 -10   4   3        0.26        0.28      0.40 o 
  -9   4   3        2.46        2.15      0.63 o 
  -8   4   3       80.18       73.58      2.38 o 
  -7   4   3        6.15        6.07      0.77 o 
  -6   4   3       40.42       36.43      1.69 o 
  -5   4   3        1.38        0.94      0.56 o 
  -4   4   3      165.00      150.98      3.07 o 
  -3   4   3       77.34       70.88      2.04 o 
  -2   4   3        7.81        7.23      0.81 o 
  -1   4   3      294.81      304.72      3.94 o 
   0   4   3      216.49      231.60      3.41 o 
   1   4   3      659.40      724.09      6.09 o 
   2   4   3      225.65      247.90      3.66 o 
   3   4   3       19.05       17.17      1.16 o 
   4   4   3       73.41       74.44      2.22 o 
   5   4   3      153.16      139.01      3.10 o 
   6   4   3       14.01       12.60      1.18 o 
   7   4   3       80.00       71.50      2.40 o 
   8   4   3        0.58        0.00      0.52 o 
   9   4   3       11.50       11.52      0.97 o 
  10   4   3        2.03        1.89      0.49 o 
 -10   5   3        1.61        1.77      0.41 o 
  -9   5   3        2.07        2.35      0.52 o 
  -8   5   3       11.91       10.85      1.01 o 
  -7   5   3        6.47        5.82      0.79 o 
  -6   5   3      129.48      118.06      3.02 o 
  -5   5   3        5.16        4.67      0.84 o 
  -4   5   3      158.55      145.01      3.18 o 
  -3   5   3       43.93       39.99      1.63 o 
  -2   5   3       58.10       63.18      1.97 o 
  -1   5   3      190.13      194.83      3.38 o 
   0   5   3       90.30       87.07      2.29 o 
   1   5   3      286.38      312.25      4.28 o 
   2   5   3       62.31       63.78      2.07 o 
   3   5   3      282.62      301.19      4.41 o 
   4   5   3      156.37      163.40      3.35 o 
   5   5   3       73.08       67.94      2.29 o 
   6   5   3        1.25        1.18      0.61 o 
   7   5   3        0.45        0.57      0.49 o 
   8   5   3        0.58        1.10      0.45 o 
   9   5   3       16.24       14.77      1.14 o 
  10   5   3        5.13        4.72      0.61 o 
 -10   6   3        1.77        1.74      0.40 o 
  -9   6   3        0.16        0.00      0.40 o 
  -8   6   3        3.70        3.44      0.68 o 
  -7   6   3       50.09       45.75      1.92 o 
  -6   6   3       35.46       32.18      1.61 o 
  -5   6   3      155.41      141.94      3.31 o 
  -4   6   3        1.21        1.15      0.59 o 
  -3   6   3       51.93       45.93      1.86 o 
  -2   6   3       41.67       37.25      1.60 o 
  -1   6   3        0.87        1.07      0.43 o 
   0   6   3       59.95       56.91      1.96 o 
   1   6   3        7.16        6.63      1.08 o 
   2   6   3       46.10       46.65      1.86 o 
   3   6   3       33.34       32.95      1.62 o 
   4   6   3       22.22       20.95      1.32 o 
   5   6   3       17.36       15.61      1.18 o 
   6   6   3       11.05       10.14      1.03 o 
   7   6   3        3.89        3.74      0.80 o 
   8   6   3       22.00       22.09      1.31 o 
   9   6   3        0.74        0.29      0.34 o 
  -9   7   3       20.92       21.21      1.06 o 
  -8   7   3        0.81        0.94      0.44 o 
  -7   7   3        1.10        0.50      0.48 o 
  -6   7   3       13.01       14.19      1.11 o 
  -5   7   3        7.95        7.28      0.91 o 
  -4   7   3       73.42       66.69      2.32 o 
  -3   7   3       20.69       19.28      1.37 o 
  -2   7   3       50.48       47.65      1.93 o 
  -1   7   3      261.33      253.90      4.31 o 
   0   7   3       25.31       23.17      1.47 o 
   1   7   3      146.85      159.26      3.43 o 
   2   7   3      219.76      238.16      4.19 o 
   3   7   3       52.52       57.87      2.10 o 
   4   7   3      135.08      144.56      3.31 o 
   5   7   3        1.61        1.82      0.70 o 
   6   7   3        7.38        7.71      0.93 o 
   7   7   3        6.78        6.35      0.85 o 
   8   7   3        0.79        0.66      0.43 o 
   9   7   3        0.03        0.00      0.32 o 
  -8   8   3        0.53        0.46      0.39 o 
  -7   8   3       15.84       14.85      1.05 o 
  -6   8   3       10.47        9.37      0.96 o 
  -5   8   3       85.30       77.67      2.38 o 
  -4   8   3        2.18        2.05      0.65 o 
  -3   8   3        3.35        3.11      0.69 o 
  -2   8   3       55.83       51.10      2.02 o 
  -1   8   3        7.89        7.36      0.89 o 
   0   8   3       37.09       33.80      1.66 o 
   1   8   3        6.17        6.36      0.82 o 
   2   8   3       25.73       27.89      1.56 o 
   3   8   3        1.53        0.72      0.58 o 
   4   8   3       12.54       11.42      1.04 o 
   5   8   3        1.89        1.76      0.60 o 
   6   8   3        7.70        7.23      0.81 o 
   7   8   3        3.84        4.33      0.60 o 
   8   8   3        6.17        6.53      0.62 o 
  -7   9   3        6.07        6.33      0.64 o 
  -6   9   3        2.46        2.35      0.55 o 
  -5   9   3        0.11        0.30      0.44 o 
  -4   9   3       18.91       17.86      1.24 o 
  -3   9   3       10.17        9.14      0.97 o 
  -2   9   3        3.91        3.60      0.69 o 
  -1   9   3        7.96        7.94      0.89 o 
   0   9   3       24.81       22.21      1.31 o 
   1   9   3       46.35       44.11      1.86 o 
   2   9   3       39.38       39.97      1.73 o 
   3   9   3        5.24        4.95      0.88 o 
   4   9   3        2.18        2.14      0.55 o 
   5   9   3       18.47       18.20      1.13 o 
   6   9   3        2.96        2.77      0.53 o 
   7   9   3       12.54       11.55      0.79 o 
  -5  10   3        0.29        0.20      0.34 o 
  -4  10   3        4.89        4.48      0.61 o 
  -3  10   3        1.13        1.06      0.49 o 
  -2  10   3        1.32        0.96      0.46 o 
  -1  10   3       10.87       10.11      0.93 o 
   0  10   3       12.07       11.57      0.96 o 
   1  10   3       25.91       28.48      1.39 o 
   2  10   3        4.18        4.13      0.64 o 
   3  10   3        3.37        3.07      0.54 o 
   4  10   3        0.75        1.01      0.39 o 
   5  10   3        0.39        0.00      0.31 o 
  -3  11   3        5.98        5.61      0.61 o 
  -2  11   3        7.16        6.47      0.68 o 
  -1  11   3        0.94        0.27      0.41 o 
   0  11   3        0.61        0.52      0.36 o 
   1  11   3       10.10        9.16      0.77 o 
   2  11   3        2.03        1.83      0.47 o 
  -3 -10   4        2.21        2.28      0.61 o 
  -2 -10   4       14.92       14.18      0.94 o 
  -1 -10   4        0.14        0.31      0.37 o 
   0 -10   4        1.20        1.36      0.34 o 
   1 -10   4        0.86        1.12      0.43 o 
   2 -10   4        5.50        4.95      0.59 o 
   3 -10   4        9.97       10.01      0.71 o 
  -5  -9   4        1.81        1.83      0.43 o 
  -4  -9   4        1.06        0.99      0.38 o 
  -3  -9   4        0.50        0.72      0.49 o 
  -2  -9   4        7.00        7.60      0.85 o 
  -1  -9   4        1.18        1.31      0.50 o 
   0  -9   4       11.75       11.46      0.94 o 
   1  -9   4       11.93       12.08      0.99 o 
   2  -9   4       43.23       46.06      1.71 o 
   3  -9   4        1.46        0.73      0.46 o 
   4  -9   4        3.04        3.34      0.54 o 
   5  -9   4        0.64        0.65      0.36 o 
  -7  -8   4        0.65        0.77      0.36 o 
  -6  -8   4        2.53        2.95      0.48 o 
  -5  -8   4       23.92       26.35      1.35 o 
  -4  -8   4       20.08       21.01      1.29 o 
  -3  -8   4       79.29       87.45      2.52 o 
  -2  -8   4        5.36        5.69      0.88 o 
  -1  -8   4        4.66        5.21      0.71 o 
   0  -8   4        5.15        5.49      0.76 o 
   1  -8   4       21.24       23.38      1.37 o 
   2  -8   4        7.28        8.38      0.88 o 
   3  -8   4        3.84        3.64      0.74 o 
   4  -8   4        9.73       10.19      0.93 o 
   5  -8   4        0.21        0.59      0.42 o 
   6  -8   4       12.77       13.39      0.90 o 
  -8  -7   4        0.36        0.18      0.35 o 
  -7  -7   4       26.63       28.06      1.31 o 
  -6  -7   4       17.47       17.32      1.17 o 
  -5  -7   4       61.81       67.90      2.21 o 
  -4  -7   4        7.66        8.55      0.89 o 
  -3  -7   4        0.46        1.18      0.68 o 
  -2  -7   4       61.05       67.54      2.32 o 
  -1  -7   4       65.79       73.34      2.37 o 
   0  -7   4        3.37        3.03      0.73 o 
   1  -7   4       10.02        9.74      1.00 o 
   2  -7   4       16.46       17.69      1.29 o 
   3  -7   4       12.62       11.93      1.09 o 
   4  -7   4       11.21       10.13      0.97 o 
   5  -7   4        1.15        1.36      0.48 o 
   6  -7   4       37.45       42.28      1.70 o 
   7  -7   4        2.59        3.14      0.53 o 
  -9  -6   4        3.02        3.46      0.47 o 
  -8  -6   4        4.22        4.70      0.64 o 
  -7  -6   4        7.40        8.05      0.86 o 
  -6  -6   4       20.63       22.12      1.39 o 
  -5  -6   4       26.12       28.53      1.51 o 
  -4  -6   4       14.63       15.82      1.25 o 
  -3  -6   4       97.25      106.13      3.01 o 
  -2  -6   4        3.24        3.63      0.74 o 
  -1  -6   4      133.97      149.56      3.35 o 
   0  -6   4        1.19        0.55      0.49 o 
   1  -6   4       28.76       31.98      1.62 o 
   2  -6   4        3.54        4.25      0.71 o 
   3  -6   4       27.76       28.06      1.57 o 
   4  -6   4        9.76        9.29      0.98 o 
   5  -6   4        7.61        6.95      0.82 o 
   6  -6   4        1.15        1.29      0.45 o 
   7  -6   4        0.63        0.28      0.47 o 
   8  -6   4        2.25        2.44      0.50 o 
  -9  -5   4        0.05        0.00      0.38 o 
  -8  -5   4       29.30       32.86      1.47 o 
  -7  -5   4        0.19        0.46      0.45 o 
  -6  -5   4        0.03        0.47      0.50 o 
  -5  -5   4      129.41      144.58      3.31 o 
  -4  -5   4       18.10       20.60      1.33 o 
  -3  -5   4        6.68        6.19      1.62 o 
  -2  -5   4        7.51        7.08      1.12 o 
  -1  -5   4       16.96       19.71      1.27 o 
   0  -5   4      112.06      127.30      3.03 o 
   1  -5   4       19.34       22.43      1.32 o 
   2  -5   4       57.63       62.74      2.15 o 
   3  -5   4       75.25       82.11      2.50 o 
   4  -5   4        3.72        3.26      0.82 o 
   5  -5   4       86.63       93.44      2.71 o 
   6  -5   4        2.61        2.43      0.91 o 
   7  -5   4        0.28        0.00      0.50 o 
   8  -5   4        8.71       10.14      0.86 o 
   9  -5   4        0.28        0.00      0.39 o 
 -10  -4   4        1.09        1.06      0.37 o 
  -9  -4   4        0.68        0.28      0.44 o 
  -8  -4   4        0.58        0.00      0.44 o 
  -7  -4   4       40.83       44.52      1.92 o 
  -6  -4   4      161.82      176.71      3.66 o 
  -5  -4   4        3.18        2.90      0.96 o 
  -4  -4   4      252.46      279.64      4.48 o 
  -3  -4   4       58.14       64.34      2.19 o 
  -2  -4   4      262.50      290.32      4.44 o 
  -1  -4   4      118.61      133.48      3.00 o 
   0  -4   4        7.22        7.14      0.82 o 
   1  -4   4      467.06      518.42      5.79 o 
   2  -4   4       65.32       70.89      2.27 o 
   3  -4   4       24.90       26.94      1.43 o 
   4  -4   4      149.84      158.09      3.40 o 
   5  -4   4        4.55        5.03      0.73 o 
   6  -4   4        9.16        9.05      1.00 o 
   7  -4   4        1.74        1.55      0.63 o 
   8  -4   4        2.49        2.47      0.62 o 
   9  -4   4        3.16        3.70      0.60 o 
 -10  -3   4        1.64        1.44      0.51 o 
  -9  -3   4        2.72        3.02      0.59 o 
  -8  -3   4       89.03       99.22      2.70 o 
  -7  -3   4        5.01        5.68      0.83 o 
  -6  -3   4       18.82       18.15      1.28 o 
  -5  -3   4       87.92       93.02      2.62 o 
  -4  -3   4        1.22        1.46      0.55 o 
  -3  -3   4        7.83        7.39      0.88 o 
  -2  -3   4       18.47       17.23      1.85 o 
  -1  -3   4      123.28      136.52      2.93 o 
   0  -3   4      590.58      652.77      6.24 o 
   1  -3   4      226.53      248.49      3.88 o 
   2  -3   4      406.97      444.23      5.24 o 
   3  -3   4       43.10       45.56      1.80 o 
   4  -3   4        8.69        8.57      0.92 o 
   5  -3   4      206.20      223.29      4.04 o 
   6  -3   4        1.33        1.44      0.52 o 
   7  -3   4       14.44       14.45      1.17 o 
   8  -3   4        1.88        1.77      0.67 o 
   9  -3   4        3.61        4.06      0.62 o 
  10  -3   4        0.24        0.31      0.35 o 
 -10  -2   4        3.06        3.24      0.54 o 
  -9  -2   4        0.46        0.42      0.51 o 
  -8  -2   4        0.91        1.73      0.63 o 
  -7  -2   4       44.68       49.24      1.99 o 
  -6  -2   4       26.56       25.87      1.47 o 
  -5  -2   4       34.92       39.30      1.71 o 
  -4  -2   4      351.27      351.35      4.81 o 
  -3  -2   4       31.06       34.88      1.53 o 
  -2  -2   4      252.40      255.96      3.89 o 
  -1  -2   4      170.04      174.86      3.18 o 
   0  -2   4       19.95       21.83      1.17 o 
   1  -2   4       96.99       99.59      2.40 o 
   2  -2   4        0.20        0.41      0.88 o 
   3  -2   4        6.57        7.28      0.82 o 
   4  -2   4       10.04        9.91      0.97 o 
   5  -2   4        5.03        5.28      0.83 o 
   6  -2   4       50.00       47.30      1.96 o 
   7  -2   4        8.72        7.67      0.88 o 
   8  -2   4        8.36        7.84      0.86 o 
   9  -2   4        0.99        1.27      0.44 o 
  10  -2   4        0.78        0.80      0.36 o 
 -10  -1   4        3.23        3.59      0.58 o 
  -9  -1   4        3.82        4.34      0.65 o 
  -8  -1   4       12.68       12.34      1.06 o 
  -7  -1   4      105.06      100.06      2.77 o 
  -6  -1   4       50.86       49.77      1.98 o 
  -5  -1   4      273.21      270.38      4.33 o 
  -4  -1   4       17.03       19.71      1.22 o 
  -3  -1   4        1.52        1.72      0.65 o 
  -2  -1   4      193.71      173.01      3.48 o 
  -1  -1   4      290.02      288.75      3.94 o 
   0  -1   4       21.83       20.23      1.14 o 
   1  -1   4        1.36        2.43      0.54 o 
   2  -1   4      308.71      343.52      4.44 o 
   3  -1   4       35.84       31.68      1.45 o 
   4  -1   4       42.34       42.25      1.72 o 
   5  -1   4       25.19       22.26      1.36 o 
   6  -1   4      131.89      138.03      3.22 o 
   7  -1   4        2.28        2.67      0.68 o 
   8  -1   4       28.58       31.45      1.61 o 
   9  -1   4        0.90        1.32      0.48 o 
  10  -1   4        1.87        2.07      0.48 o 
 -11   0   4       10.93       12.51      0.80 o 
 -10   0   4       36.46       41.24      1.56 o 
  -9   0   4       18.58       21.21      1.30 o 
  -8   0   4       10.02       11.25      1.04 o 
  -7   0   4       17.39       16.21      1.19 o 
  -6   0   4       17.12       15.20      1.17 o 
  -5   0   4      269.08      255.13      4.18 o 
  -4   0   4      172.33      156.54      3.14 o 
  -3   0   4      888.67      801.41      6.84 o 
  -2   0   4       10.68        9.76      1.10 o 
  -1   0   4      422.04      384.67      4.55 o 
   0   0   4        6.15        6.25      0.66 o 
   1   0   4       96.04       89.54      2.22 o 
   2   0   4      151.30      139.16      2.86 o 
   3   0   4       73.87       66.13      2.60 o 
   4   0   4      200.03      181.02      3.45 o 
   5   0   4        8.35        7.36      1.12 o 
   6   0   4       40.82       37.79      1.78 o 
   7   0   4        7.17        7.60      0.88 o 
   8   0   4       52.97       56.48      2.08 o 
   9   0   4        1.89        1.99      0.54 o 
  10   0   4        0.34        0.81      0.43 o 
 -10   1   4        3.23        2.97      0.57 o 
  -9   1   4        3.82        4.36      0.68 o 
  -8   1   4       11.97       12.84      1.09 o 
  -7   1   4      103.46       96.82      2.73 o 
  -6   1   4       50.69       48.55      1.96 o 
  -5   1   4      277.08      256.18      4.19 o 
  -4   1   4       19.03       21.61      1.25 o 
  -3   1   4        4.33        4.32      0.73 o 
  -2   1   4      200.90      181.62      3.48 o 
  -1   1   4      291.03      266.16      3.79 o 
   0   1   4       18.01       16.79      1.02 o 
   1   1   4        2.22        2.81      0.54 o 
   2   1   4      305.02      340.68      4.44 o 
   3   1   4       36.53       33.81      1.50 o 
   4   1   4       43.55       41.83      1.73 o 
   5   1   4       23.96       21.42      1.36 o 
   6   1   4      130.53      118.06      3.01 o 
   7   1   4        2.11        2.36      0.69 o 
   8   1   4       29.31       31.95      1.58 o 
   9   1   4        0.82        0.98      0.47 o 
  10   1   4        1.92        2.11      0.50 o 
 -10   2   4        3.20        3.56      0.50 o 
  -9   2   4        0.58        0.96      0.49 o 
  -8   2   4        1.25        1.50      0.56 o 
  -7   2   4       46.50       50.50      2.00 o 
  -6   2   4       27.98       27.38      1.49 o 
  -5   2   4       33.35       36.41      1.64 o 
  -4   2   4      350.57      318.27      4.55 o 
  -3   2   4       30.12       28.99      1.40 o 
  -2   2   4      251.46      227.88      3.67 o 
  -1   2   4      159.25      144.33      2.88 o 
   0   2   4       20.18       18.48      1.09 o 
   1   2   4      103.31      106.29      2.49 o 
   2   2   4        0.65        0.00      1.19 o 
   3   2   4        5.81        6.09      0.83 o 
   4   2   4        9.50       10.05      1.05 o 
   5   2   4        5.66        5.24      0.82 o 
   6   2   4       51.92       47.07      1.95 o 
   7   2   4        8.67        7.89      1.17 o 
   8   2   4        8.17        7.56      0.99 o 
   9   2   4        0.58        0.56      0.52 o 
  10   2   4        0.83        0.91      0.32 o 
 -10   3   4        1.68        1.45      0.52 o 
  -9   3   4        2.37        2.39      0.56 o 
  -8   3   4       88.26       98.23      2.67 o 
  -7   3   4        5.57        6.22      0.85 o 
  -6   3   4       20.50       19.60      1.30 o 
  -5   3   4       91.03       84.65      2.53 o 
  -4   3   4        2.29        2.62      0.66 o 
  -3   3   4        8.11        7.19      0.84 o 
  -2   3   4       17.05       15.95      1.40 o 
  -1   3   4      123.27      110.95      2.63 o 
   0   3   4      602.67      616.95      6.07 o 
   1   3   4      227.99      249.22      3.88 o 
   2   3   4      398.88      436.59      5.20 o 
   3   3   4       43.08       48.13      1.85 o 
   4   3   4        7.53        7.59      0.88 o 
   5   3   4      203.02      218.81      4.05 o 
   6   3   4        1.36        1.18      0.59 o 
   7   3   4       15.83       13.92      1.15 o 
   8   3   4        2.15        1.96      0.64 o 
   9   3   4        3.33        3.60      0.60 o 
  10   3   4        0.21        0.48      0.36 o 
 -10   4   4        0.99        1.07      0.42 o 
  -9   4   4        0.74        0.76      0.42 o 
  -8   4   4        0.44        0.24      0.52 o 
  -7   4   4       41.35       43.27      1.87 o 
  -6   4   4      159.29      152.05      3.39 o 
  -5   4   4        2.77        0.60      0.64 o 
  -4   4   4      249.86      226.08      4.05 o 
  -3   4   4       57.98       52.26      1.98 o 
  -2   4   4      266.06      248.87      4.07 o 
  -1   4   4      117.05      111.15      2.72 o 
   0   4   4        5.48        4.71      0.87 o 
   1   4   4      471.41      520.78      5.78 o 
   2   4   4       66.64       72.58      2.45 o 
   3   4   4       21.05       22.33      1.39 o 
   4   4   4      149.56      163.06      3.53 o 
   5   4   4        4.21        4.03      0.87 o 
   6   4   4        9.33        8.31      0.97 o 
   7   4   4        2.35        2.15      0.79 o 
   8   4   4        2.78        2.77      0.59 o 
   9   4   4        2.78        3.14      0.59 o 
  -9   5   4        0.02        0.00      0.36 o 
  -8   5   4       30.14       32.61      1.47 o 
  -7   5   4        0.19        0.08      0.55 o 
  -6   5   4        0.09        0.00      0.53 o 
  -5   5   4      128.79      120.75      3.10 o 
  -4   5   4       17.52       16.77      1.20 o 
  -3   5   4        6.19        5.62      0.87 o 
  -2   5   4        7.20        6.79      0.85 o 
  -1   5   4       16.67       16.33      1.21 o 
   0   5   4      109.74      122.48      2.96 o 
   1   5   4       21.69       24.66      1.42 o 
   2   5   4       58.78       63.91      2.19 o 
   3   5   4       75.24       77.92      2.46 o 
   4   5   4        2.42        2.09      0.78 o 
   5   5   4       87.88       90.59      2.63 o 
   6   5   4        2.48        2.27      0.67 o 
   7   5   4        0.14        0.20      0.46 o 
   8   5   4        8.47        8.82      0.87 o 
   9   5   4        0.24        0.12      0.36 o 
  -9   6   4        3.05        3.47      0.47 o 
  -8   6   4        4.19        4.44      0.66 o 
  -7   6   4        7.02        6.97      0.84 o 
  -6   6   4       18.12       17.00      1.20 o 
  -5   6   4       27.55       26.00      1.48 o 
  -4   6   4       15.17       13.44      1.18 o 
  -3   6   4       93.72       84.87      2.54 o 
  -2   6   4        3.04        3.33      0.68 o 
  -1   6   4      138.16      141.73      3.23 o 
   0   6   4        1.12        0.38      0.59 o 
   1   6   4       25.93       28.96      1.59 o 
   2   6   4        3.07        3.24      0.76 o 
   3   6   4       27.91       28.34      1.68 o 
   4   6   4        7.15        6.96      0.87 o 
   5   6   4        8.08        7.13      0.97 o 
   6   6   4        1.12        0.47      0.59 o 
   7   6   4        0.79        0.57      0.42 o 
   8   6   4        2.26        2.04      0.56 o 
  -8   7   4        0.42        0.03      0.35 o 
  -7   7   4       27.39       28.04      1.31 o 
  -6   7   4       18.01       17.85      1.19 o 
  -5   7   4       60.33       54.74      2.06 o 
  -4   7   4        7.60        7.05      0.90 o 
  -3   7   4        0.06        0.98      0.47 o 
  -2   7   4       59.06       56.28      2.11 o 
  -1   7   4       65.47       64.20      2.27 o 
   0   7   4        4.56        4.67      0.75 o 
   1   7   4       11.35       12.50      1.09 o 
   2   7   4       16.48       15.54      1.32 o 
   3   7   4       12.44       13.01      1.09 o 
   4   7   4       10.77        9.94      0.99 o 
   5   7   4        1.15        1.28      0.52 o 
   6   7   4       37.83       41.62      1.64 o 
   7   7   4        2.96        3.20      0.59 o 
  -7   8   4        0.49        0.57      0.34 o 
  -6   8   4        2.85        3.21      0.54 o 
  -5   8   4       24.67       23.18      1.28 o 
  -4   8   4       19.65       17.78      1.28 o 
  -3   8   4       77.35       71.45      2.28 o 
  -2   8   4        5.23        4.53      0.76 o 
  -1   8   4        5.20        5.60      0.78 o 
   0   8   4        5.59        5.34      0.76 o 
   1   8   4       22.52       24.94      1.38 o 
   2   8   4        6.28        7.27      0.88 o 
   3   8   4        2.67        2.65      1.49 o 
   4   8   4        9.64       10.06      0.90 o 
   5   8   4        0.13        0.13      0.41 o 
   6   8   4       12.69       11.66      0.83 o 
  -5   9   4        1.81        1.81      0.43 o 
  -4   9   4        1.44        1.24      0.44 o 
  -3   9   4        0.63        1.18      0.40 o 
  -2   9   4        7.03        6.68      0.79 o 
  -1   9   4        1.42        0.83      0.52 o 
   0   9   4       11.42       10.49      0.92 o 
   1   9   4       12.45       13.40      0.98 o 
   2   9   4       43.45       43.46      1.71 o 
   3   9   4        1.34        1.44      0.54 o 
   4   9   4        3.09        3.06      0.51 o 
   5   9   4        0.67        0.72      0.35 o 
  -3  10   4        1.40        1.69      0.43 o 
  -2  10   4       15.10       13.49      0.93 o 
  -1  10   4        0.15        0.00      0.37 o 
   0  10   4        1.34        1.19      0.45 o 
   1  10   4        0.90        0.69      0.40 o 
   2  10   4        5.71        5.18      0.61 o 
   3  10   4        9.38        8.62      0.69 o 
  -2  -9   5        2.72        2.55      0.45 o 
  -1  -9   5        0.53        0.12      0.33 o 
   0  -9   5        5.27        4.84      0.58 o 
   1  -9   5        0.10        0.25      0.26 o 
   2  -9   5        3.07        3.37      0.46 o 
  -5  -8   5        0.11        0.00      0.28 o 
  -4  -8   5        0.08        0.00      0.35 o 
  -3  -8   5       23.64       24.35      1.26 o 
  -2  -8   5        0.59        0.63      0.52 o 
  -1  -8   5       18.86       20.41      1.13 o 
   0  -8   5        1.59        1.54      0.53 o 
   1  -8   5        1.20        1.13      0.53 o 
   2  -8   5       21.84       22.04      1.16 o 
   3  -8   5        9.27        8.42      0.76 o 
   4  -8   5       16.39       17.79      1.01 o 
  -6  -7   5        2.63        2.49      0.49 o 
  -5  -7   5        8.74        9.75      0.81 o 
  -4  -7   5        2.79        2.68      0.49 o 
  -3  -7   5        0.12        0.19      0.52 o 
  -2  -7   5        3.07        2.97      0.78 o 
  -1  -7   5        3.28        3.04      0.72 o 
   0  -7   5       10.89       12.18      1.05 o 
   1  -7   5       16.75       17.19      1.15 o 
   2  -7   5       53.90       59.09      2.04 o 
   3  -7   5       20.44       20.31      1.25 o 
   4  -7   5        1.97        1.80      0.52 o 
   5  -7   5        0.09        0.00      0.41 o 
   6  -7   5        1.54        1.69      0.41 o 
  -7  -6   5        2.97        2.72      0.49 o 
  -6  -6   5        8.55        9.40      0.81 o 
  -5  -6   5        1.12        1.24      0.45 o 
  -4  -6   5       15.07       16.82      1.18 o 
  -3  -6   5        6.84        6.27      0.86 o 
  -2  -6   5        2.13        2.42      0.63 o 
  -1  -6   5       61.56       67.29      2.30 o 
   0  -6   5        2.99        2.81      0.77 o 
   1  -6   5       20.67       21.77      1.34 o 
   2  -6   5       14.48       14.59      1.18 o 
   3  -6   5        0.11        0.47      0.48 o 
   4  -6   5        5.50        6.09      0.72 o 
   5  -6   5        0.70        0.00      0.44 o 
   6  -6   5        7.84        9.10      0.81 o 
   7  -6   5        5.73        6.42      0.62 o 
  -8  -5   5        3.67        4.21      0.55 o 
  -7  -5   5        3.64        3.64      0.60 o 
  -6  -5   5        2.69        2.57      0.72 o 
  -5  -5   5        6.29        6.01      0.89 o 
  -4  -5   5       78.32       87.58      2.55 o 
  -3  -5   5        2.44        2.92      0.64 o 
  -2  -5   5        1.46        0.94      0.61 o 
  -1  -5   5       21.10       23.26      1.42 o 
   0  -5   5       28.87       32.20      1.63 o 
   1  -5   5        0.57        0.44      0.60 o 
   2  -5   5        1.25        1.21      0.58 o 
   3  -5   5        0.14        0.16      0.51 o 
   4  -5   5        9.39        8.75      0.92 o 
   5  -5   5        0.08        0.48      0.47 o 
   6  -5   5        0.47        0.00      0.47 o 
   7  -5   5        5.57        6.14      0.68 o 
  -8  -4   5       14.02       15.48      0.96 o 
  -7  -4   5        6.01        7.02      0.80 o 
  -6  -4   5        0.22        0.34      0.48 o 
  -5  -4   5        3.76        3.49      0.67 o 
  -4  -4   5       63.24       69.80      2.39 o 
  -3  -4   5        8.55       10.02      0.95 o 
  -2  -4   5      102.91      112.58      3.04 o 
  -1  -4   5        1.93        2.23      0.63 o 
   0  -4   5      164.96      182.22      3.71 o 
   1  -4   5        2.03        2.13      0.70 o 
   2  -4   5       54.05       54.91      2.15 o 
   3  -4   5       13.71       15.21      1.22 o 
   4  -4   5        8.36        8.20      0.95 o 
   5  -4   5       22.44       23.79      1.45 o 
   6  -4   5        1.23        0.82      0.46 o 
   7  -4   5        0.68        0.64      0.46 o 
   8  -4   5        4.16        4.64      0.60 o 
  -9  -3   5        4.90        4.86      0.60 o 
  -8  -3   5        1.63        1.85      0.56 o 
  -7  -3   5       10.68       11.69      0.99 o 
  -6  -3   5       12.81       11.61      1.05 o 
  -5  -3   5       34.18       34.34      1.71 o 
  -4  -3   5      253.84      263.02      4.45 o 
  -3  -3   5       24.84       27.74      1.60 o 
  -2  -3   5       29.28       29.84      1.64 o 
  -1  -3   5       10.50       11.51      1.10 o 
   0  -3   5       38.26       41.79      1.83 o 
   1  -3   5       16.52       18.16      1.24 o 
   2  -3   5       13.64       12.31      1.07 o 
   3  -3   5       16.37       14.45      1.20 o 
   4  -3   5        1.87        1.65      0.64 o 
   5  -3   5        8.67        8.35      0.95 o 
   6  -3   5        5.99        5.70      0.79 o 
   7  -3   5        7.43        8.58      0.84 o 
   8  -3   5        0.23        0.16      0.45 o 
  -9  -2   5        0.44        0.59      0.38 o 
  -8  -2   5        8.87        9.61      0.87 o 
  -7  -2   5        1.90        2.28      0.56 o 
  -6  -2   5        2.28        2.15      0.61 o 
  -5  -2   5       10.08       10.99      1.04 o 
  -4  -2   5       32.19       35.42      1.67 o 
  -3  -2   5       34.16       30.80      1.63 o 
  -2  -2   5       37.78       33.97      2.21 o 
  -1  -2   5       45.13       48.63      1.93 o 
   0  -2   5      125.01      114.17      2.93 o 
   1  -2   5        1.26        2.10      0.80 o 
   2  -2   5      143.19      144.19      3.33 o 
   3  -2   5        0.36        0.00      0.64 o 
   4  -2   5       10.19        9.35      1.05 o 
   5  -2   5        8.11        7.79      0.93 o 
   6  -2   5        0.47        0.11      0.53 o 
   7  -2   5        0.52        0.25      0.42 o 
   8  -2   5        4.47        4.65      0.68 o 
   9  -2   5        0.92        0.98      0.37 o 
  -9  -1   5        0.95        1.05      0.43 o 
  -8  -1   5        3.96        4.49      0.69 o 
  -7  -1   5       79.80       87.18      2.57 o 
  -6  -1   5        2.85        2.62      0.67 o 
  -5  -1   5       29.72       32.67      1.66 o 
  -4  -1   5        2.76        0.93      0.62 o 
  -3  -1   5       10.10       11.64      1.15 o 
  -2  -1   5        0.74        0.00      1.04 o 
  -1  -1   5       12.74       11.25      1.15 o 
   0  -1   5       26.39       26.04      1.41 o 
   1  -1   5       15.54       14.21      1.14 o 
   2  -1   5      145.06      153.38      3.37 o 
   3  -1   5       87.96       79.55      2.46 o 
   4  -1   5        0.90        0.63      0.63 o 
   5  -1   5        0.29        1.04      0.50 o 
   6  -1   5       16.52       18.39      1.30 o 
   7  -1   5        2.50        2.33      0.56 o 
   8  -1   5        5.14        5.49      0.74 o 
   9  -1   5        0.24        0.46      0.40 o 
  -9   0   5        3.49        3.10      0.52 o 
  -8   0   5        0.07        0.17      0.41 o 
  -7   0   5       10.28        9.53      0.95 o 
  -6   0   5       40.30       41.67      1.86 o 
  -5   0   5        7.33        6.53      0.85 o 
  -4   0   5        8.53        9.29      0.98 o 
  -3   0   5      242.34      220.14      4.00 o 
  -2   0   5        9.19        8.47      1.32 o 
  -1   0   5      319.43      286.01      4.50 o 
   0   0   5        0.16        0.00      0.56 o 
   1   0   5       43.34       38.85      1.76 o 
   2   0   5      120.97      110.83      2.90 o 
   3   0   5        8.35        7.66      1.90 o 
   4   0   5      109.51       98.63      2.75 o 
   5   0   5        4.06        3.70      1.00 o 
   6   0   5       17.66       18.97      1.29 o 
   7   0   5       16.81       17.70      1.28 o 
   8   0   5        9.37       10.56      0.91 o 
   9   0   5        0.65        0.08      0.35 o 
  -9   1   5        0.96        0.47      0.48 o 
  -8   1   5        4.23        4.97      0.68 o 
  -7   1   5       79.34       83.71      2.48 o 
  -6   1   5        3.23        2.96      0.67 o 
  -5   1   5       29.99       32.81      1.65 o 
  -4   1   5        3.54        3.27      0.73 o 
  -3   1   5        8.26        8.27      0.96 o 
  -2   1   5        1.05        0.00      0.83 o 
  -1   1   5       13.93       12.57      1.18 o 
   0   1   5       26.41       24.07      1.42 o 
   1   1   5       17.08       15.54      1.15 o 
   2   1   5      144.89      158.79      3.41 o 
   3   1   5       86.46       92.62      2.69 o 
   4   1   5        0.72        0.94      0.59 o 
   5   1   5        0.59        0.15      0.59 o 
   6   1   5       15.97       14.26      1.22 o 
   7   1   5        2.66        2.35      0.72 o 
   8   1   5        5.26        5.61      0.72 o 
   9   1   5        0.39        0.76      0.38 o 
  -9   2   5        0.39        0.17      0.36 o 
  -8   2   5        9.18       10.03      0.94 o 
  -7   2   5        1.61        1.96      0.53 o 
  -6   2   5        2.11        2.09      0.65 o 
  -5   2   5        9.37        8.90      0.99 o 
  -4   2   5       32.88       33.27      1.64 o 
  -3   2   5       33.57       30.66      1.65 o 
  -2   2   5       38.02       34.64      1.96 o 
  -1   2   5       46.78       41.39      1.79 o 
   0   2   5      118.49      107.81      2.82 o 
   1   2   5        0.91        0.96      0.60 o 
   2   2   5      145.96      160.26      3.45 o 
   3   2   5        1.79        1.59      0.65 o 
   4   2   5        9.70       10.46      1.02 o 
   5   2   5        8.31        7.58      0.98 o 
   6   2   5        0.55        0.41      0.54 o 
   7   2   5        0.37        0.00      0.45 o 
   8   2   5        4.36        4.75      0.65 o 
   9   2   5        0.90        0.70      0.38 o 
  -9   3   5        4.93        5.51      0.61 o 
  -8   3   5        1.79        2.04      0.53 o 
  -7   3   5       10.74       11.51      1.05 o 
  -6   3   5       11.33       10.40      1.06 o 
  -5   3   5       35.09       32.21      1.62 o 
  -4   3   5      257.17      231.80      4.21 o 
  -3   3   5       25.45       23.10      1.47 o 
  -2   3   5       27.87       25.20      1.47 o 
  -1   3   5       11.19       11.39      1.09 o 
   0   3   5       37.21       37.19      1.75 o 
   1   3   5       12.06       13.28      1.08 o 
   2   3   5       14.78       14.59      1.24 o 
   3   3   5       16.90       16.72      1.26 o 
   4   3   5        1.51        1.67      0.63 o 
   5   3   5        9.21        8.50      0.99 o 
   6   3   5        5.56        4.98      0.81 o 
   7   3   5        7.06        8.00      0.81 o 
   8   3   5        0.19        0.00      0.41 o 
  -8   4   5       13.96       15.49      0.95 o 
  -7   4   5        5.87        6.85      0.83 o 
  -6   4   5        0.21        0.27      0.54 o 
  -5   4   5        3.05        2.90      0.73 o 
  -4   4   5       62.80       62.24      2.23 o 
  -3   4   5        9.05        8.54      0.97 o 
  -2   4   5      102.00       93.84      2.72 o 
  -1   4   5        1.61        1.83      0.74 o 
   0   4   5      162.55      178.11      3.68 o 
   1   4   5        2.63        2.77      0.73 o 
   2   4   5       54.34       52.40      2.43 o 
   3   4   5       15.25       17.56      1.25 o 
   4   4   5        8.79        9.45      1.05 o 
   5   4   5       21.80       23.99      1.39 o 
   6   4   5        1.03        0.06      0.49 o 
   7   4   5        0.64        0.00      0.44 o 
   8   4   5        4.20        3.86      0.57 o 
  -8   5   5        3.49        4.09      0.53 o 
  -7   5   5        3.52        3.56      0.63 o 
  -6   5   5        3.74        3.57      0.75 o 
  -5   5   5        6.45        6.18      0.85 o 
  -4   5   5       77.64       79.14      2.47 o 
  -3   5   5        2.92        2.74      0.64 o 
  -2   5   5        1.10        0.82      0.54 o 
  -1   5   5       19.40       20.50      1.31 o 
   0   5   5       29.16       32.19      1.66 o 
   1   5   5        0.07        1.44      0.59 o 
   2   5   5        1.13        0.33      0.58 o 
   3   5   5        0.44        0.00      0.52 o 
   4   5   5       10.28        9.49      1.03 o 
   5   5   5        0.19        0.49      0.46 o 
   6   5   5        0.49        1.08      0.40 o 
   7   5   5        5.79        5.93      0.69 o 
  -7   6   5        2.58        2.42      0.57 o 
  -6   6   5        8.27        7.94      0.78 o 
  -5   6   5        1.48        1.36      0.51 o 
  -4   6   5       14.80       15.85      1.16 o 
  -3   6   5        7.84        7.20      0.81 o 
  -2   6   5        1.24        1.30      0.61 o 
  -1   6   5       61.65       61.02      2.23 o 
   0   6   5        2.93        2.71      0.73 o 
   1   6   5       22.19       23.25      1.42 o 
   2   6   5       13.70       15.12      1.17 o 
   3   6   5        0.21        0.93      0.56 o 
   4   6   5        5.43        6.00      0.85 o 
   5   6   5        0.59        0.73      0.46 o 
   6   6   5        7.52        8.72      0.74 o 
   7   6   5        5.63        5.57      0.61 o 
  -6   7   5        2.20        2.42      0.47 o 
  -5   7   5        8.39        9.25      0.77 o 
  -4   7   5        3.02        2.76      0.66 o 
  -3   7   5        1.08        0.26      0.58 o 
  -2   7   5        2.97        2.80      0.84 o 
  -1   7   5        2.75        2.57      0.68 o 
   0   7   5       10.70       10.62      0.97 o 
   1   7   5       15.24       15.87      1.13 o 
   2   7   5       56.28       62.05      2.09 o 
   3   7   5       21.38       23.78      1.29 o 
   4   7   5        1.89        1.73      0.53 o 
   5   7   5        0.02        0.00      0.39 o 
   6   7   5        1.56        1.49      0.49 o 
  -5   8   5        0.16        0.06      0.32 o 
  -4   8   5        0.10        0.00      0.40 o 
  -3   8   5       24.59       25.84      1.25 o 
  -2   8   5        0.13        0.40      0.43 o 
  -1   8   5       18.62       19.91      1.14 o 
   0   8   5        1.77        1.69      0.50 o 
   1   8   5        1.44        1.47      0.59 o 
   2   8   5       20.87       21.64      1.18 o 
   3   8   5        9.85        8.77      0.94 o 
   4   8   5       16.47       18.16      0.96 o 
  -2   9   5        2.66        2.47      0.53 o 
  -1   9   5        0.55        0.36      0.35 o 
   0   9   5        5.28        4.80      0.58 o 
   1   9   5        0.11        0.09      0.33 o 
   2   9   5        3.30        3.68      0.49 o 
  -3  -7   6       18.47       19.29      0.98 o 
  -2  -7   6        7.11        7.83      0.67 o 
  -1  -7   6        9.56       10.72      0.78 o 
   0  -7   6        0.29        0.70      0.33 o 
   1  -7   6        1.00        1.08      0.43 o 
   2  -7   6        2.01        2.33      0.50 o 
  -5  -6   6        7.24        8.10      0.68 o 
  -4  -6   6        0.19        0.16      0.36 o 
  -3  -6   6        2.28        2.02      0.50 o 
  -2  -6   6        0.93        1.09      0.52 o 
  -1  -6   6        0.43        0.76      0.50 o 
   0  -6   6        0.90        0.74      0.48 o 
   1  -6   6        7.82        7.22      0.81 o 
   2  -6   6        2.79        2.74      0.76 o 
   3  -6   6       38.10       41.42      1.50 o 
   4  -6   6        0.20        0.24      0.30 o 
  -6  -5   6       14.95       16.94      0.90 o 
  -5  -5   6        1.00        0.93      0.38 o 
  -4  -5   6        9.58       10.88      0.89 o 
  -3  -5   6        7.30        6.69      0.84 o 
  -2  -5   6        6.71        7.59      0.82 o 
  -1  -5   6        1.99        2.21      0.63 o 
   0  -5   6        1.33        1.48      0.64 o 
   1  -5   6        7.04        7.38      0.88 o 
   2  -5   6        1.08        0.61      0.49 o 
   3  -5   6       10.33       11.27      0.95 o 
   4  -5   6        0.03        0.45      0.36 o 
   5  -5   6        0.69        0.87      0.37 o 
  -6  -4   6       15.76       14.52      0.97 o 
  -5  -4   6        0.18        0.35      0.42 o 
  -4  -4   6       10.84       11.64      0.98 o 
  -3  -4   6       13.02       12.63      1.06 o 
  -2  -4   6        0.37        0.02      0.60 o 
  -1  -4   6       18.04       19.90      1.38 o 
   0  -4   6       32.02       35.59      1.71 o 
   1  -4   6       11.58       12.29      1.14 o 
   2  -4   6       15.26       16.24      1.20 o 
   3  -4   6       26.66       26.95      1.45 o 
   4  -4   6       10.61        9.71      0.92 o 
   5  -4   6       23.32       24.28      1.20 o 
   6  -4   6        1.01        1.17      0.43 o 
  -7  -3   6        6.73        7.45      0.72 o 
  -6  -3   6       12.98       14.48      0.93 o 
  -5  -3   6        0.49        0.33      0.44 o 
  -4  -3   6       20.24       22.47      1.37 o 
  -3  -3   6        4.30        4.10      0.85 o 
  -2  -3   6       40.55       43.00      1.85 o 
  -1  -3   6        2.27        2.06      0.71 o 
   0  -3   6       30.35       32.26      1.61 o 
   1  -3   6        1.06        0.12      0.66 o 
   2  -3   6        0.89        0.01      0.69 o 
   3  -3   6       18.70       20.37      1.28 o 
   4  -3   6        3.05        3.03      0.70 o 
   5  -3   6        7.64        7.66      0.89 o 
   6  -3   6        0.82        0.61      0.40 o 
  -7  -2   6        6.33        5.89      0.66 o 
  -6  -2   6        0.75        0.05      0.46 o 
  -5  -2   6        1.27        1.40      0.58 o 
  -4  -2   6       20.78       18.76      1.28 o 
  -3  -2   6        4.59        5.08      0.82 o 
  -2  -2   6        5.31        4.75      0.84 o 
  -1  -2   6        1.16        0.00      0.69 o 
   0  -2   6       19.53       17.76      1.32 o 
   1  -2   6        2.74        2.61      0.70 o 
   2  -2   6       12.99       11.67      1.12 o 
   3  -2   6       31.06       30.96      1.61 o 
   4  -2   6        9.73       10.38      0.93 o 
   5  -2   6       12.22       13.32      0.98 o 
   6  -2   6       13.07       14.47      0.99 o 
   7  -2   6        3.51        3.96      0.62 o 
  -8  -1   6        4.29        4.83      0.51 o 
  -7  -1   6        1.08        1.25      0.43 o 
  -6  -1   6       23.90       25.71      1.32 o 
  -5  -1   6        9.33        8.48      0.94 o 
  -4  -1   6        3.43        3.11      0.66 o 
  -3  -1   6       64.13       58.11      2.19 o 
  -2  -1   6        5.79        5.29      1.31 o 
  -1  -1   6       43.88       39.90      1.82 o 
   0  -1   6       16.46       15.44      1.24 o 
   1  -1   6        0.62        1.83      0.68 o 
   2  -1   6       16.65       16.11      1.19 o 
   3  -1   6        0.18        0.00      0.65 o 
   4  -1   6        4.03        3.63      0.89 o 
   5  -1   6        2.36        0.60      0.61 o 
   6  -1   6        3.06        3.27      0.60 o 
   7  -1   6        0.52        0.38      0.43 o 
  -8   0   6        0.19        0.02      0.31 o 
  -7   0   6       18.48       20.25      1.09 o 
  -6   0   6       18.48       20.88      1.24 o 
  -5   0   6       22.86       24.19      1.43 o 
  -4   0   6        4.69        4.41      1.12 o 
  -3   0   6       12.36       11.29      1.19 o 
  -2   0   6        8.68        7.82      0.99 o 
  -1   0   6       15.82       14.76      1.45 o 
   0   0   6        0.93        0.20      0.54 o 
   1   0   6       90.27       84.90      2.80 o 
   2   0   6        0.12        0.21      0.55 o 
   3   0   6       74.02       66.26      2.36 o 
   4   0   6        0.07        0.79      0.45 o 
   5   0   6        6.49        5.83      0.93 o 
   6   0   6       31.62       34.73      1.54 o 
   7   0   6        0.64        0.26      0.42 o 
  -8   1   6        4.27        3.94      0.56 o 
  -7   1   6        1.31        1.53      0.41 o 
  -6   1   6       24.26       25.13      1.35 o 
  -5   1   6        8.76        8.05      0.93 o 
  -4   1   6        3.00        3.34      0.65 o 
  -3   1   6       65.20       59.57      2.16 o 
  -2   1   6        6.05        5.45      1.03 o 
  -1   1   6       42.54       39.36      1.81 o 
   0   1   6       16.78       15.90      1.28 o 
   1   1   6        0.78        0.56      0.60 o 
   2   1   6       16.20       16.11      1.24 o 
   3   1   6        0.36        0.47      0.56 o 
   4   1   6        4.10        4.47      0.62 o 
   5   1   6        2.28        2.14      0.82 o 
   6   1   6        3.11        2.76      0.58 o 
   7   1   6        0.51        0.32      0.41 o 
  -7   2   6        6.21        6.33      0.71 o 
  -6   2   6        0.95        0.71      0.43 o 
  -5   2   6        1.31        1.49      0.56 o 
  -4   2   6       19.97       17.97      1.18 o 
  -3   2   6        4.95        5.10      0.78 o 
  -2   2   6        4.78        4.66      0.78 o 
  -1   2   6        1.50        1.43      0.79 o 
   0   2   6       20.95       18.95      1.36 o 
   1   2   6        2.39        2.25      0.62 o 
   2   2   6       11.92       13.10      1.09 o 
   3   2   6       31.57       34.44      1.64 o 
   4   2   6       10.50       11.55      1.05 o 
   5   2   6       12.11       10.64      0.91 o 
   6   2   6       13.03       11.62      0.91 o 
   7   2   6        3.58        4.00      0.56 o 
  -7   3   6        7.33        8.21      0.75 o 
  -6   3   6       13.27       14.34      1.00 o 
  -5   3   6        0.46        0.79      0.42 o 
  -4   3   6       19.22       20.91      1.29 o 
  -3   3   6        4.47        4.21      0.76 o 
  -2   3   6       40.41       37.89      1.69 o 
  -1   3   6        2.04        1.88      0.82 o 
   0   3   6       31.23       28.09      1.57 o 
   1   3   6        1.15        0.93      0.56 o 
   2   3   6        0.64        0.00      0.61 o 
   3   3   6       18.10       20.20      1.26 o 
   4   3   6        2.99        3.19      0.66 o 
   5   3   6        7.99        8.14      0.79 o 
   6   3   6        0.97        0.50      0.41 o 
  -6   4   6       15.83       14.46      0.94 o 
  -5   4   6        0.05        0.20      0.44 o 
  -4   4   6       10.50        9.48      1.00 o 
  -3   4   6       13.13       11.77      1.06 o 
  -2   4   6        0.59        0.00      0.52 o 
  -1   4   6       18.64       18.75      1.27 o 
   0   4   6       32.28       35.44      1.63 o 
   1   4   6       12.31       13.33      1.09 o 
   2   4   6       15.17       16.22      1.16 o 
   3   4   6       26.49       29.12      1.51 o 
   4   4   6       10.65       10.51      0.93 o 
   5   4   6       23.30       22.29      1.19 o 
   6   4   6        0.99        0.99      0.37 o 
  -6   5   6       14.72       16.76      0.91 o 
  -5   5   6        1.05        0.67      0.39 o 
  -4   5   6        9.95       11.09      0.88 o 
  -3   5   6        7.10        6.44      0.79 o 
  -2   5   6        6.63        7.41      0.79 o 
  -1   5   6        2.37        2.56      0.63 o 
   0   5   6        1.10        1.18      0.50 o 
   1   5   6        6.88        7.37      0.84 o 
   2   5   6        0.96        0.67      0.45 o 
   3   5   6       10.84       11.83      0.96 o 
   4   5   6        0.01        0.00      0.42 o 
   5   5   6        0.75        0.29      0.35 o 
  -5   6   6        7.21        7.72      0.71 o 
  -4   6   6        0.09        0.52      0.34 o 
  -3   6   6        2.37        2.14      0.60 o 
  -2   6   6        1.80        1.77      0.58 o 
  -1   6   6        0.52        0.58      0.45 o 
   0   6   6        0.71        0.97      0.49 o 
   1   6   6        8.47        7.87      0.83 o 
   2   6   6        2.53        2.41      0.53 o 
   3   6   6       37.97       39.48      1.53 o 
   4   6   6        0.18        0.00      0.34 o 
  -3   7   6       17.74       16.72      1.03 o 
  -2   7   6        7.42        8.04      0.71 o 
  -1   7   6       10.29       10.73      0.83 o 
   0   7   6        0.23        0.38      0.36 o 
   1   7   6        0.86        0.58      0.42 o 
   2   7   6        2.13        2.08      0.61 o 
  -2  -4   7        2.23        1.99      0.52 o 
  -1  -4   7        0.51        0.49      0.42 o 
   0  -4   7        2.01        1.94      0.48 o 
   1  -4   7        0.06        0.12      0.35 o 
   2  -4   7        2.16        2.08      0.55 o 
  -4  -3   7        0.08        0.39      0.35 o 
  -3  -3   7        4.75        5.25      0.60 o 
  -2  -3   7       16.80       18.32      1.15 o 
  -1  -3   7        3.38        3.01      0.60 o 
   0  -3   7       36.36       39.95      1.58 o 
   1  -3   7        1.28        1.41      0.50 o 
   2  -3   7       14.51       12.98      0.97 o 
   3  -3   7        0.12        0.20      0.36 o 
  -4  -2   7        9.78       10.97      0.80 o 
  -3  -2   7        2.56        2.32      0.65 o 
  -2  -2   7        2.13        1.92      0.59 o 
  -1  -2   7        0.49        0.45      0.43 o 
   0  -2   7        4.33        3.83      0.71 o 
   1  -2   7        4.66        4.38      0.77 o 
   2  -2   7        0.09        0.00      0.42 o 
   3  -2   7        1.02        0.78      0.41 o 
   4  -2   7        8.29        7.30      0.69 o 
  -5  -1   7        1.99        1.87      0.52 o 
  -4  -1   7        6.33        6.80      0.70 o 
  -3  -1   7       25.89       24.90      1.30 o 
  -2  -1   7       11.37       10.32      0.92 o 
  -1  -1   7       21.96       19.83      1.31 o 
   0  -1   7        3.42        3.15      0.65 o 
   1  -1   7       14.62       13.14      1.00 o 
   2  -1   7        2.45        2.22      0.54 o 
   3  -1   7        2.77        2.75      0.72 o 
   4  -1   7        3.91        4.53      0.53 o 
  -5   0   7        1.94        1.77      0.42 o 
  -4   0   7        0.51        1.03      0.44 o 
  -3   0   7       25.66       22.89      1.22 o 
  -2   0   7        0.50        0.15      0.40 o 
  -1   0   7        7.10        6.21      0.96 o 
   0   0   7        0.70        0.61      0.44 o 
   1   0   7        9.99        9.22      0.82 o 
   2   0   7        4.37        4.44      0.57 o 
   3   0   7        9.73        8.94      0.79 o 
   4   0   7        0.61        0.60      0.35 o 
  -5   1   7        2.05        1.93      0.45 o 
  -4   1   7        6.36        6.69      0.69 o 
  -3   1   7       25.33       24.41      1.25 o 
  -2   1   7       11.57       10.58      0.96 o 
  -1   1   7       22.03       20.18      1.26 o 
   0   1   7        3.22        2.99      0.64 o 
   1   1   7       14.61       13.36      1.04 o 
   2   1   7        2.57        2.31      0.64 o 
   3   1   7        2.75        2.67      0.57 o 
   4   1   7        3.74        3.45      0.54 o 
  -4   2   7       10.28       11.50      0.83 o 
  -3   2   7        2.48        2.24      0.64 o 
  -2   2   7        1.97        1.82      0.59 o 
  -1   2   7        0.62        0.37      0.38 o 
   0   2   7        4.23        3.77      0.61 o 
   1   2   7        4.95        4.61      0.68 o 
   2   2   7        0.16        0.01      0.39 o 
   3   2   7        0.87        0.00      0.38 o 
   4   2   7        8.17        7.30      0.67 o 
  -4   3   7        0.06        0.45      0.33 o 
  -3   3   7        4.53        4.16      0.56 o 
  -2   3   7       17.05       15.32      1.07 o 
  -1   3   7        3.14        2.87      0.57 o 
   0   3   7       35.91       32.20      1.42 o 
   1   3   7        1.22        0.98      0.45 o 
   2   3   7       14.91       13.94      0.96 o 
   3   3   7        0.08        0.40      0.34 o 
  -2   4   7        2.21        2.01      0.58 o 
  -1   4   7        0.56        0.65      0.38 o 
   0   4   7        2.16        1.89      0.51 o 
   1   4   7        0.04        0.42      0.28 o 
   2   4   7        2.27        2.15      0.45 o 
                                                 
